# Supplementary material for: Aedes aegypti microbiome composition covaries with the density of Wolbachia infection
Source: Microbiome. 2023 Nov 17;11:255. doi: 10.1186/s40168-023-01678-9 (PMC10655336; doi:10.1186/s40168-023-01678-9)
Supplement: Supplementary file 3 — Additional file 2. Kraken2 and Bracken species identifications and average abundance for fungi, viruses, archaea, and protozoa. [file 40168_2023_1678_MOESM2_ESM.xlsx]

## Sheet: aedes_JP_table_S1_new
Additional File 1. Kraken2 and Bracken species identifications and abundance statistics for fungi, viruses, archaea, and protozoa.
Species	Taxonomy	Total Reads Identified	N
Halorubrum trapanicum	Archaea	4114	108
Natronorubrum bangense	Archaea	4121	53
Haloterrigena daqingensis	Archaea	346	27
Halorussus sp. RC-68	Archaea	116	6
Natrialba magadii	Archaea	130	1
Halobacterium hubeiense	Archaea	17	1
Halobacterium salinarum	Archaea	24	1
Halobiforma lacisalsi	Archaea	17	1
Haloferax mediterranei	Archaea	30	3
Haloferax volcanii	Archaea	66	3
Halophilic archaeon DL31	Archaea	12	1
Haloplanus sp. CBA1112	Archaea	19	1
Halorubrum ezzemoulense	Archaea	62	5
Halorubrum lacusprofundi	Archaea	37	2
Haloterrigena jeotgali	Archaea	12	1
Haloterrigena turkmenica	Archaea	65	10
Methanocaldococcus jannaschii	Archaea	15	1
Methanocaldococcus sp. FS406-22	Archaea	10	1
Methanohalobium evestigatum	Archaea	65	22
Natronococcus occultus	Archaea	13	1
Thermococcus barophilus	Archaea	47	8
Thermococcus nautili	Archaea	22	1
Pichia kudriavzevii	Fungi	22259	168
Fusarium graminearum	Fungi	21813	171
Zygosaccharomyces rouxii	Fungi	18368	161
Botrytis cinerea	Fungi	17337	172
Neurospora crassa	Fungi	17256	172
Fusarium verticillioides	Fungi	14533	171
Tetrapisispora blattae	Fungi	14409	171
Pyricularia oryzae	Fungi	14170	171
Cryptococcus gattii VGI	Fungi	11422	148
Naumovozyma dairenensis	Fungi	10721	171
Malassezia restricta	Fungi	10068	107
Ustilago maydis	Fungi	9849	143
Candida orthopsilosis	Fungi	9574	169
Tetrapisispora phaffii	Fungi	9588	168
Fusarium venenatum	Fungi	9000	164
Colletotrichum higginsianum	Fungi	8843	170
Lachancea thermotolerans	Fungi	8182	98
Debaryomyces hansenii	Fungi	7804	149
Candida dubliniensis	Fungi	6882	164
Schizosaccharomyces pombe	Fungi	6527	165
Cryptococcus neoformans	Fungi	5982	153
Thermothelomyces thermophilus	Fungi	6084	165
Ogataea parapolymorpha	Fungi	5848	123
Scheffersomyces stipitis	Fungi	5772	153
Kazachstania africana	Fungi	5283	140
Zymoseptoria tritici	Fungi	4838	145
Kazachstania naganishii	Fungi	4437	120
Aspergillus oryzae	Fungi	4316	145
Eremothecium gossypii	Fungi	4411	66
Komagataella phaffii	Fungi	4334	118
Aspergillus fumigatus	Fungi	4104	146
Kluyveromyces marxianus	Fungi	4197	126
Naumovozyma castellii	Fungi	4206	144
Yarrowia lipolytica	Fungi	4102	121
[Candida] glabrata	Fungi	3722	135
Candida albicans	Fungi	3862	156
Saccharomyces eubayanus	Fungi	3546	123
Fusarium fujikuroi	Fungi	3204	154
Eremothecium cymbalariae	Fungi	2948	111
Eremothecium sinecaudum	Fungi	2994	88
Cercospora beticola	Fungi	2849	147
Kluyveromyces lactis	Fungi	2752	112
Sugiyamaella lignohabitans	Fungi	2725	122
Saccharomyces cerevisiae	Fungi	1838	105
Fusarium pseudograminearum	Fungi	1713	147
Fusarium oxysporum	Fungi	1304	144
Torulaspora delbrueckii	Fungi	1430	55
Pochonia chlamydosporia	Fungi	1121	144
Encephalitozoon intestinalis	Protozoa	138036	43
Encephalitozoon hellem	Protozoa	92078	25
Toxoplasma gondii	Protozoa	87090	172
Leishmania major	Protozoa	56709	171
Plasmodium vivax	Protozoa	53250	171
Phaeodactylum tricornutum	Protozoa	51959	172
Thalassiosira pseudonana	Protozoa	40774	171
Theileria parva	Protozoa	32162	167
Bigelowiella natans	Protozoa	31490	72
Leishmania panamensis	Protozoa	28384	112
Plasmodium chabaudi	Protozoa	27639	171
Trypanosoma brucei	Protozoa	27381	171
Plasmodium malariae	Protozoa	22173	172
Plasmodium coatneyi	Protozoa	20386	171
Leishmania mexicana	Protozoa	18990	161
Encephalitozoon romaleae	Protozoa	18220	10
Guillardia theta	Protozoa	15578	52
Leishmania donovani	Protozoa	15305	140
Plasmodium relictum	Protozoa	15159	171
Cryptomonas paramecium	Protozoa	14480	35
Plasmodium cynomolgi	Protozoa	12611	170
Leishmania braziliensis	Protozoa	11548	76
Encephalitozoon cuniculi	Protozoa	9075	9
Plasmodium berghei	Protozoa	8979	169
Cryptosporidium parvum	Protozoa	8762	161
Plasmodium falciparum	Protozoa	7529	164
Dictyostelium discoideum	Protozoa	7419	172
Plasmodium yoelii	Protozoa	6624	170
Besnoitia besnoiti	Protozoa	5520	146
Babesia bovis	Protozoa	5110	91
Plasmodium sp. gorilla clade G2	Protozoa	4963	156
Plasmodium knowlesi	Protozoa	4562	149
Babesia microti	Protozoa	4275	87
Plasmodium gaboni	Protozoa	4142	141
Theileria annulata	Protozoa	4204	106
Hemiselmis andersenii	Protozoa	4026	22
Plasmodium reichenowi	Protozoa	4025	139
Theileria orientalis	Protozoa	4028	96
Neospora caninum	Protozoa	3582	131
Theileria equi	Protozoa	3283	96
Paramecium tetraurelia	Protozoa	3001	25
Leishmania infantum	Protozoa	1631	54
Babesia bigemina	Protozoa	1020	34
Escherichia virus phiX174	Viruses	5630506195	31
Escherichia virus Lambda	Viruses	5519629	1
Escherichia virus Talmos	Viruses	3787276	22
Escherichia virus G4	Viruses	962130	36
Cell fusing agent virus	Viruses	422870	136
Enterobacteria phage WA13 sensu lato	Viruses	387257	28
Elderberry aureusvirus 1	Viruses	90890	6
Escherichia virus St1	Viruses	82247	5
Staphylococcus virus IPLA5	Viruses	75387	6
Urochloa hoja blanca tenuivirus	Viruses	64284	19
Caprine arthritis encephalitis virus	Viruses	54320	46
Escherichia virus alpha3	Viruses	52896	10
Hepatitis B virus	Viruses	50709	13
Cowpox virus	Viruses	44560	148
Clostridium phage phiCD146	Viruses	41517	1
Human immunodeficiency virus 1	Viruses	40161	34
Macaca mulatta polyomavirus 1	Viruses	39301	3
Chickpea chlorotic dwarf virus	Viruses	33122	7
Aroa virus	Viruses	26531	19
Unidentified entomopoxvirus	Viruses	26326	9
Beihai picorna-like virus 96	Viruses	24953	28
Trichoplusia ni ascovirus 2c	Viruses	24576	138
Tomato leaf curl China virus - OX2	Viruses	22426	10
Fur seal faeces associated circular DNA virus	Viruses	22089	8
Senna leaf curl virus	Viruses	20696	7
Skunkpox virus	Viruses	18593	114
Sanxia water strider virus 9	Viruses	17263	15
Tipula oleracea nudivirus	Viruses	14722	84
Synechococcus phage S-CAM8	Viruses	14078	29
Rabies lyssavirus	Viruses	12805	8
Grapevine deformation virus	Viruses	11444	10
Coronavirus HKU15	Viruses	10484	25
Vibrio phage CP-T1	Viruses	10607	9
Serra do Navio mammarenavirus	Viruses	9750	13
Enterococcus virus SANTOR1	Viruses	9399	14
Human mastadenovirus C	Viruses	9424	12
Caulobacter phage CcrColossus	Viruses	8805	42
Chili leaf curl Sri Lanka betasatellite	Viruses	8597	1
Hubei picorna-like virus 78	Viruses	8002	12
Aedes flavivirus	Viruses	7644	3
Anabaena phage A-4L	Viruses	7126	26
Papaya ringspot virus	Viruses	6752	8
Cyanophage S-RIM50	Viruses	6658	18
Stenotrophomonas virus PSH1	Viruses	6597	1
Palaemonetes sp. common grass shrimp associated circular virus	Viruses	6330	1
Woolly monkey sarcoma virus	Viruses	6252	5
Autographa californica multiple nucleopolyhedrovirus	Viruses	6046	15
Torque teno sus virus k2b	Viruses	6025	1
Tomato leaf curl Malaysia betasatellite	Viruses	5778	1
Capsicum chlorosis orthotospovirus	Viruses	5485	15
Deformed wing virus	Viruses	5490	6
Pleurotus ostreatus virus 1	Viruses	4904	1
Wuhan Fly Virus 2	Viruses	4716	5
White spot syndrome virus	Viruses	4510	88
Betapapillomavirus 1	Viruses	4386	1
Mollivirus sibericum	Viruses	4273	82
Pseudomonas phage YMC11/06/C171_PPU_BP	Viruses	4255	14
Hubei virga-like virus 17	Viruses	4203	5
Perigonia lusca nucleopolyhedrovirus	Viruses	4114	56
Rotavirus A	Viruses	4206	16
Scrophularia mottle virus	Viruses	4066	2
Wuhan insect virus 12	Viruses	4150	9
Spodoptera exigua multiple nucleopolyhedrovirus	Viruses	3922	43
Brazilian marseillevirus	Viruses	3870	61
Clostridium phage phi8074-B1	Viruses	3732	17
Grapevine Algerian latent virus	Viruses	3846	1
Prochlorococcus phage P-SSM2	Viruses	3792	25
Sida yellow net virus	Viruses	3877	1
Chilli leaf curl virus	Viruses	3431	1
Sweet potato badnavirus B	Viruses	3381	3
Synechococcus phage ACG-2014g	Viruses	3500	10
Cucumis melo alphaendornavirus	Viruses	3303	4
Dengue virus	Viruses	3049	3
Gammapapillomavirus 9	Viruses	3062	2
Zika virus	Viruses	3196	3
Burke-Gilman virus	Viruses	2953	4
Changjiang tombus-like virus 16	Viruses	2925	1
Cucurbit aphid-borne yellows virus	Viruses	2973	1
Enterovirus C	Viruses	2901	2
Escherichia virus phiK	Viruses	3000	2
Hubei virga-like virus 9	Viruses	2896	3
Human polyomavirus 3	Viruses	2987	3
Pitaya virus X	Viruses	2988	1
Sugarcane streak virus	Viruses	3021	1
Human orthopneumovirus	Viruses	2711	6
Porcine reproductive and respiratory syndrome virus	Viruses	2838	2
Prochlorococcus phage P-RSM4	Viruses	2728	16
Staphylococcus virus phiETA	Viruses	2838	1
Wenling frogfish arenavirus 2	Viruses	2799	3
Hubei myriapoda virus 8	Viruses	2651	6
Japanese encephalitis virus	Viruses	2579	2
Cotia virus	Viruses	2436	69
Enterovirus B	Viruses	2457	2
Shamonda orthobunyavirus	Viruses	2460	4
Sweet potato collusive virus	Viruses	2482	4
Tomato leaf curl alphasatellite	Viruses	2381	1
Acinetobacter phage Presley	Viruses	2294	22
Commelina yellow mottle virus	Viruses	2169	2
Kunsagivirus C	Viruses	2191	1
Lambdina fiscellaria nucleopolyhedrovirus	Viruses	2235	39
Lassa mammarenavirus	Viruses	2217	2
Mule deerpox virus	Viruses	2189	49
Parechovirus D	Viruses	2166	2
Wenzhou shrimp virus 8	Viruses	2232	1
Agrotis segetum granulovirus	Viruses	2084	33
Alphapapillomavirus 3	Viruses	2066	1
Anopheles C virus	Viruses	2151	2
Avian orthoreovirus	Viruses	2018	3
Hubei hepe-like virus 2	Viruses	2051	3
Hyperthermophilic Archaeal Virus 1	Viruses	2122	6
Liao ning virus	Viruses	2071	5
Rasavirus sp.	Viruses	2017	1
Synechococcus phage S-MbCM100	Viruses	2098	8
Apple mosaic virus	Viruses	1841	1
Bos taurus polyomavirus 1	Viruses	1881	1
Human betaherpesvirus 6A	Viruses	1905	23
Mycobacterium phage Enkosi	Viruses	1960	1
Shimoni bat lyssavirus	Viruses	1853	3
Vanilla virus X	Viruses	1975	1
Agrotis segetum nucleopolyhedrovirus B	Viruses	1731	26
Beihai picorna-like virus 73	Viruses	1812	2
Blackbird arilivirus	Viruses	1765	1
Bluetongue virus	Viruses	1813	5
Crimean-Congo hemorrhagic fever orthonairovirus	Viruses	1756	3
Murid betaherpesvirus 1	Viruses	1804	21
Slow loris parvovirus 1	Viruses	1740	1
Tomato leaf curl Sulawesi virus	Viruses	1678	1
Whitewater Arroyo mammarenavirus	Viruses	1784	2
Acidianus filamentous virus 9	Viruses	1517	9
Artogeia rapae granulovirus	Viruses	1560	27
Catopsilia pomona nucleopolyhedrovirus	Viruses	1486	32
Changjiang tombus-like virus 5	Viruses	1571	1
Cherry virus A	Viruses	1539	1
Choclo orthohantavirus	Viruses	1574	1
Deinbollia mosaic virus	Viruses	1475	1
Grapevine leafroll-associated virus 3	Viruses	1545	1
Hubei diptera virus 14	Viruses	1634	1
Lactococcus phage M5938	Viruses	1517	5
Microviridae Bog9017_22	Viruses	1488	1
Myrmica scabrinodis virus 1	Viruses	1493	3
Panax virus Y	Viruses	1587	1
Peanut chlorotic streak virus	Viruses	1606	1
Prochlorococcus phage P-SSM4	Viruses	1641	6
Sulfolobales Virus YNP2	Viruses	1573	4
Agrotis segetum nucleopolyhedrovirus A	Viruses	1311	20
Chicken picornavirus 5	Viruses	1436	1
Circovirus-like genome BBC-A	Viruses	1338	1
Clostera anastomosis granulovirus B	Viruses	1340	22
Cryphonectria hypovirus 1	Viruses	1376	1
Erwinia phage vB_EamM_ChrisDB	Viruses	1454	13
Hubei tetragnatha maxillosa virus 3	Viruses	1417	1
Lactobacillus virus Lb338-1	Viruses	1418	21
Lactococcus virus bIL67	Viruses	1322	4
Moussa virus	Viruses	1393	2
Nerine virus X	Viruses	1458	1
Ochlerotatus caspius flavivirus	Viruses	1442	1
Pelargonium zonate spot virus	Viruses	1414	1
Prunus virus F	Viruses	1384	1
Pseudomonas phage PA11	Viruses	1299	7
Spodoptera litura nucleopolyhedrovirus	Viruses	1305	22
Streptococcus virus DT1	Viruses	1452	1
Taro bacilliform CH virus	Viruses	1403	1
Tobacco mosqueado virus	Viruses	1375	2
Trichoplusia ni single nucleopolyhedrovirus	Viruses	1332	19
Calicivirus isolate TCG	Viruses	1266	1
Cleome droserifolia amalgavirus 1	Viruses	1245	1
Clostridium phage phiMMP04	Viruses	1283	2
Cucumber mosaic virus	Viruses	1159	1
Enterovirus J	Viruses	1253	2
Grapevine fanleaf virus	Viruses	1206	2
Hepacivirus M	Viruses	1205	1
Human papillomavirus	Viruses	1286	1
Human respirovirus 3	Viruses	1178	3
Meles meles polyomavirus 1	Viruses	1292	1
Narcissus yellow stripe virus	Viruses	1163	2
Nyctalus velutinus alphacoronavirus SC-2013	Viruses	1218	5
Odonata-associated circular virus-9	Viruses	1191	1
Paraguayan mammarenavirus	Viruses	1282	1
Redspotted grouper nervous necrosis virus	Viruses	1216	1
Strawberry mottle virus	Viruses	1267	1
Tacheng Tick Virus 5	Viruses	1275	1
Xinzhou dimarhabdovirus virus 1	Viruses	1232	2
Yellowstone Lake virophage 5	Viruses	1160	1
Beihai mantis shrimp virus 1	Viruses	1121	1
Beihai mollusks virus 1	Viruses	1107	1
Cyanophage Syn30	Viruses	982	2
Cynomolgus cytomegalovirus	Viruses	1087	22
Drosophila melanogaster totivirus SW-2009a	Viruses	1033	1
Entebbe bat virus	Viruses	1123	1
Enterovirus A	Viruses	1004	1
Fowlpox virus	Viruses	1061	38
Gordonia phage GMA5	Viruses	997	1
Heterosigma akashiwo virus 01	Viruses	977	40
Human mastadenovirus D	Viruses	975	2
Human papillomavirus KC5	Viruses	1032	1
Impatiens flower break virus	Viruses	967	1
Montano orthohantavirus	Viruses	1067	2
Orf virus	Viruses	968	8
Pan troglodytes polyomavirus 4	Viruses	1072	1
Red clover powdery mildew-associated totivirus 5	Viruses	1069	1
Rhinovirus B	Viruses	1047	1
Sindbis virus	Viruses	994	1
Soybean cyst nematode virus 5	Viruses	1123	1
Staphylococcus virus Twort	Viruses	1005	19
Sulfolobus islandicus rod-shaped virus 10	Viruses	1059	11
Synechococcus phage ACG-2014c	Viruses	1055	3
Tobacco streak virus	Viruses	997	1
Tomato dwarf leaf virus	Viruses	1088	1
Ubei picorna-like virus 3	Viruses	1093	1
Wenzhou picorna-like virus 28	Viruses	1027	1
Apple stem grooving virus	Viruses	858	1
Bat dicibavirus	Viruses	801	1
Citrus tristeza virus	Viruses	856	2
Clostridium phage phiCTP1	Viruses	935	7
East Asian Passiflora virus	Viruses	922	1
Gammapapillomavirus sp.	Viruses	900	1
Guanarito mammarenavirus	Viruses	904	2
Kappapapillomavirus 2	Viruses	860	1
Kigluaik phantom orthophasmavirus	Viruses	820	1
Laodelphax striatella honeydew virus 1	Viruses	887	1
Phormidium phage MIS-PhV1A	Viruses	925	5
Suid gammaherpesvirus 4	Viruses	787	5
Sulfolobus monocaudavirus SMV4	Viruses	854	6
Synechococcus phage S-SSM7	Viruses	950	10
Tanapox virus	Viruses	866	23
Tsukamurella phage TPA2	Viruses	886	1
Wenzhou picorna-like virus 12	Viruses	926	1
Xipapillomavirus 4	Viruses	791	1
Yam mosaic virus	Viruses	910	1
Acanthamoeba polyphaga moumouvirus	Viruses	701	110
Adoxophyes honmai entomopoxvirus	Viruses	725	20
Baboon orthoreovirus	Viruses	704	2
Balsa almendravirus	Viruses	770	1
Brown greater galago prosimian foamy virus	Viruses	655	1
Canarypox virus	Viruses	664	29
Cassava brown streak virus	Viruses	727	1
Cyanophage S-RIM32	Viruses	676	4
Elephantid betaherpesvirus 1	Viruses	764	14
Equine infectious anemia virus	Viruses	625	1
Erwinia phage vB_EamM_Phobos	Viruses	726	6
Erwinia virus Ea214	Viruses	632	4
Grapevine rupestris stem pitting-associated virus	Viruses	669	1
Helicoverpa armigera iflavirus	Viruses	622	1
Hubei orthoptera virus 3	Viruses	713	2
Kilifi Virus	Viruses	661	1
Lake Sarah-associated circular virus-14	Viruses	743	1
Lake Sarah-associated circular virus-39	Viruses	775	1
Lymphocystis disease virus - isolate China	Viruses	725	38
Mulberry mosaic leaf roll associated virus	Viruses	764	1
Mycobacterium virus Bignuz	Viruses	710	2
Mythimna unipuncta granulovirus B	Viruses	679	8
Paramecium bursaria Chlorella virus 1	Viruses	634	21
Porcine torovirus	Viruses	694	3
Sauropus yellowing virus	Viruses	695	1
Simian immunodeficiency virus	Viruses	620	1
Synechococcus phage S-SM2	Viruses	620	1
Synechococcus phage S-WAM2	Viruses	748	1
Synechococcus phage syn9	Viruses	747	2
Tonate virus	Viruses	715	1
Wuchan romanomermis nematode virus 2	Viruses	680	1
Wuhan Insect virus 4	Viruses	755	1
African horse sickness virus	Viruses	545	1
Antarctic picorna-like virus 2	Viruses	562	1
Bacillus phage 0305phi8-36	Viruses	544	13
Bacillus phage DIGNKC	Viruses	506	9
Bacillus virus AP50	Viruses	468	1
Bacillus virus Page	Viruses	497	1
BeAn 58058 virus	Viruses	453	11
Beihai anemone virus 1	Viruses	494	1
Beihai picorna-like virus 99	Viruses	546	1
Bovine gammaherpesvirus 6	Viruses	574	9
Brejeira virus	Viruses	514	1
Broad bean wilt virus 2	Viruses	591	1
Cercopithecus erythrotis polyomavirus 1	Viruses	573	1
Clostridium phage phiCT9441A	Viruses	538	1
Eptesicus fuscus gammaherpesvirus	Viruses	509	3
Hantavirus Z10	Viruses	569	1
Heliothis zea nudivirus	Viruses	433	10
Human coronavirus 229E	Viruses	539	1
Human papillomavirus type 203	Viruses	595	1
King virus	Viruses	518	1
Klebsiella virus KpV80	Viruses	441	3
Lactobacillus phage Ldl1	Viruses	457	3
Lactobacillus phage phiPYB5	Viruses	448	2
Leptopilina boulardi filamentous virus	Viruses	492	14
Loreto virus	Viruses	464	1
Middle East respiratory syndrome-related coronavirus	Viruses	587	1
Mimivirus-dependent virus Zamilon	Viruses	479	1
Mulberry vein banding virus	Viruses	570	2
Mumps rubulavirus	Viruses	562	1
Mycobacterium phage 39HC	Viruses	495	1
Mycobacterium phage Jabbawokkie	Viruses	478	1
Nephila clavipes virus 2	Viruses	472	1
Nonlabens virus P12024L	Viruses	521	1
Orgyia leucostigma nucleopolyhedrovirus	Viruses	534	11
Oriboca orthobunyavirus	Viruses	473	1
Parechovirus A	Viruses	518	1
Penaeus monodon nudivirus	Viruses	601	11
Potato virus P	Viruses	463	1
Rhizobium phage vB_RleM_P10VF	Viruses	597	6
Rice black streaked dwarf virus	Viruses	461	3
Saesbyeol virus	Viruses	597	1
San Bernardo virus	Viruses	562	1
Sinorhizobium phage phiLM21	Viruses	482	1
Spider monkey simian foamy virus	Viruses	557	1
Staphylococcus phage BP39	Viruses	536	2
Strawberry vein banding virus	Viruses	539	1
Sulfolobus islandicus filamentous virus	Viruses	438	1
Synechococcus phage S-CAM7	Viruses	527	9
Vibrio phage ICP1	Viruses	505	2
Vibrio phage PVA1	Viruses	534	2
Wuhan insect virus 13	Viruses	521	1
Xanthomonas virus OP1	Viruses	467	1
Zaire ebolavirus	Viruses	510	2
Acinetobacter phage vB_AbaM_Acibel004	Viruses	289	4
Adoxophyes orana nucleopolyhedrovirus	Viruses	303	5
Aeropyrum pernix spindle-shaped virus 1	Viruses	384	1
African swine fever virus	Viruses	390	11
Anomala cuprea entomopoxvirus	Viruses	289	17
Aplysia californica nido-like virus	Viruses	305	1
Avian avulavirus 1	Viruses	282	1
Avian avulavirus 7	Viruses	350	1
Avian avulavirus 8	Viruses	266	1
Bacillus virus Agate	Viruses	312	6
Basavirus sp.	Viruses	396	1
Beihai picorna-like virus 65	Viruses	337	1
Blackcurrant leafroll-associated virus 1	Viruses	266	1
Buzura suppressaria nucleopolyhedrovirus	Viruses	359	6
Canine picornavirus	Viruses	325	1
Caulobacter phage Cr30	Viruses	416	4
Cellulophaga phage phi48:2	Viruses	347	1
Cherry rusty mottle associated virus	Viruses	414	1
Clostridium phage phi3626	Viruses	286	2
Cronobacter phage CR5	Viruses	306	1
Cronobacter phage vB_CsaM_GAP32	Viruses	291	16
Cyanophage KBS-S-2A	Viruses	287	1
Delftia phage RG-2014	Viruses	394	2
Eastern equine encephalitis virus	Viruses	345	1
Erysipelothrix phage SE-1	Viruses	260	1
Esparto virus	Viruses	409	9
Feline morbillivirus	Viruses	291	1
Flavobacterium phage 11b	Viruses	337	1
Getah virus	Viruses	280	1
Goose aviadenovirus A	Viruses	324	1
Halovirus HCTV-1	Viruses	292	1
Helicoverpa armigera nucleopolyhedrovirus	Viruses	385	10
Hubei orthoptera virus 5	Viruses	393	1
Human coronavirus NL63	Viruses	268	2
Idiomarinaceae phage 1N2-2	Viruses	376	2
Kallithea virus	Viruses	320	7
Lactobacillus virus LP65	Viruses	319	7
Lactococcus virus ASCC532	Viruses	409	1
Lactococcus virus KSY1	Viruses	284	3
Luna mammarenavirus	Viruses	368	1
Lymphocystis disease virus 1	Viruses	362	10
Murmansk poxvirus	Viruses	410	14
Oryza sativa alphaendornavirus	Viruses	294	1
Ovine lentivirus	Viruses	321	1
Pelagibacter phage HTVC008M	Viruses	323	8
Penguin siadenovirus A	Viruses	282	1
Peridroma alphabaculovirus	Viruses	261	5
Proteus phage vB_PmiM_Pm5461	Viruses	339	10
Ranid herpesvirus 3	Viruses	432	11
Rotavirus C	Viruses	410	1
Salmon gill poxvirus	Viruses	260	8
Salmonella phage 21	Viruses	266	2
Solenopsis invicta virus 3	Viruses	284	1
Staphylococcus phage StB12	Viruses	263	1
Staphylococcus phage StB20	Viruses	282	1
Sulfitobacter phage phiCB2047-B	Viruses	372	2
Sulfolobus ellipsoid virus 1	Viruses	408	1
Thalassomonas phage BA3	Viruses	317	1
Turkeypox virus	Viruses	313	8
Vibrio phage N4	Viruses	369	1
Vibrio phage SHOU24	Viruses	370	1
Vibrio phage VpKK5	Viruses	274	1
Vibrio virus pVp1	Viruses	336	3
Yam mild mosaic virus	Viruses	305	1
Yellowstone lake phycodnavirus 2	Viruses	267	5
Acidianus filamentous virus 3	Viruses	213	1
Adoxophyes orana granulovirus	Viruses	101	1
Aeromonas phage CC2	Viruses	100	2
Agrotis ipsilon multiple nucleopolyhedrovirus	Viruses	115	2
Alcelaphine gammaherpesvirus 1	Viruses	171	2
Amsacta moorei entomopoxvirus	Viruses	130	9
Anguillid herpesvirus 1	Viruses	128	3
Anopheles minimus irodovirus	Viruses	163	3
Antheraea pernyi nucleopolyhedrovirus	Viruses	107	1
Aphid lethal paralysis virus	Viruses	230	1
Apis mellifera filamentous virus	Viruses	242	7
Ateline alphaherpesvirus 1	Viruses	147	1
Aureococcus anophagefferens virus	Viruses	107	8
Bacillus phage PM1	Viruses	152	1
Bacillus virus BCP78	Viruses	101	3
Bacillus virus Bp8pC	Viruses	107	2
Bacillus virus Deepblue	Viruses	108	2
Bacillus virus Moonbeam	Viruses	95	2
Bacillus virus Pony	Viruses	231	1
Bacillus virus SIOphi	Viruses	109	2
Bacillus virus WPh	Viruses	108	3
Bovine alphaherpesvirus 5	Viruses	194	1
Bovine gammaherpesvirus 4	Viruses	92	1
Bovine orthopneumovirus	Viruses	180	1
Brevibacillus phage Sundance	Viruses	144	3
Burkholderia phage BcepGomr	Viruses	190	1
Burkholderia virus BcepNazgul	Viruses	228	1
Caviid betaherpesvirus 2	Viruses	121	2
Cellulophaga phage phi10:1	Viruses	90	1
Cellulophaga phage phi46:3	Viruses	98	1
Cherax quadricarinatus iridovirus	Viruses	214	5
Clanis bilineata nucleopolyhedrovirus	Viruses	97	2
Clostridium phage phiCD6356	Viruses	166	1
Clostridium phage phiSM101	Viruses	160	1
Common moorhen coronavirus HKU21	Viruses	246	1
Cronobacter phage S13	Viruses	176	3
Cronobacter virus GAP31	Viruses	186	1
Cyanophage SS120-1	Viruses	258	1
Cydia pomonella granulovirus	Viruses	190	2
Cyprinid herpesvirus 2	Viruses	122	4
Delftia virus PhiW14	Viruses	123	1
Drosophila innubila nudivirus	Viruses	138	5
Elephant endotheliotropic herpesvirus 5	Viruses	98	2
Enterococcus phage IME-EFm1	Viruses	233	1
Epinotia aporema granulovirus	Viruses	159	2
Eptesipox virus	Viruses	109	7
Erinnyis ello granulovirus	Viruses	87	1
Escherichia phage ECBP5	Viruses	87	1
Escherichia virus Murica	Viruses	93	1
Escherichia virus Pollock	Viruses	154	2
Euproctis pseudoconspersa nucleopolyhedrovirus	Viruses	87	2
Feldmannia species virus	Viruses	99	1
Felid alphaherpesvirus 1	Viruses	224	2
Flamingopox virus FGPVKD09	Viruses	241	13
Flavobacterium virus FCL2	Viruses	137	1
Gallid alphaherpesvirus 2	Viruses	93	2
Goat torovirus	Viruses	251	1
Golden Marseillevirus	Viruses	94	3
Gray Lodge hapavirus	Viruses	258	1
Groundnut ringspot and Tomato chlorotic spot virus reassortant	Viruses	189	1
Haliotid herpesvirus 1	Viruses	112	2
Helicoverpa armigera granulovirus	Viruses	94	3
Hemileuca species nucleopolyhedrovirus	Viruses	121	2
Hubei picorna-like virus 15	Viruses	213	1
Hubei picorna-like virus 16	Viruses	184	1
Human betaherpesvirus 5	Viruses	213	4
Human betaherpesvirus 6B	Viruses	108	2
Hyphantria cunea nucleopolyhedrovirus	Viruses	91	2
Hyposoter fugitivus ichnovirus	Viruses	133	2
Invertebrate iridescent virus 3	Viruses	91	1
Invertebrate iridescent virus 6	Viruses	166	7
Japanese macaque simian foamy virus	Viruses	220	1
Lactococcus phage 1706	Viruses	154	1
Lactococcus phage asccphi28	Viruses	195	1
Lactococcus phage P087	Viruses	219	1
Lactococcus phage phiL47	Viruses	181	2
Lausannevirus	Viruses	148	4
Little cherry virus 1	Viruses	159	1
Lumpy skin disease virus	Viruses	117	3
Lymantria dispar iflavirus 1	Viruses	198	1
Macacine gammaherpesvirus 5	Viruses	114	1
Macropodid alphaherpesvirus 1	Viruses	90	1
Marseillevirus marseillevirus	Viruses	153	3
Melanoplus sanguinipes entomopoxvirus	Viruses	168	11
Melon yellow spot virus	Viruses	126	1
Microbacterium virus Koji	Viruses	203	1
Morganella phage vB_MmoM_MP1	Viruses	96	3
Murid betaherpesvirus 2	Viruses	128	1
Murid betaherpesvirus 8	Viruses	95	2
Murine roseolovirus	Viruses	169	5
Mycobacterium phage EagleEye	Viruses	128	1
Myotis gammaherpesvirus 8	Viruses	95	2
Mythimna separata entomopoxvirus	Viruses	111	10
Neodiprion sertifer nucleopolyhedrovirus	Viruses	88	2
Nitrincola phage 1M3-16	Viruses	193	2
Only Syngen Nebraska virus 5	Viruses	114	5
Operophtera brumata nucleopolyhedrovirus	Viruses	246	5
Pandoravirus dulcis	Viruses	138	10
Pandoravirus macleodensis	Viruses	113	15
Pandoravirus neocaledonia	Viruses	179	20
Paramecium bursaria Chlorella virus A1	Viruses	254	6
Paramecium bursaria Chlorella virus AR158	Viruses	101	4
Paramecium bursaria Chlorella virus NY2A	Viruses	91	6
Pectobacterium phage PM1	Viruses	171	1
Pelagibacter phage HTVC010P	Viruses	123	1
Petunia chlorotic mottle virus	Viruses	254	1
Porcine epidemic diarrhea virus	Viruses	159	1
Porcine rubulavirus	Viruses	246	1
Prochlorococcus phage P-GSP1	Viruses	170	1
Prochlorococcus phage P-SSM3	Viruses	141	1
Prochlorococcus phage P-SSM7	Viruses	111	2
Prochlorococcus phage P-TIM68	Viruses	89	2
Prochlorococcus phage Syn1	Viruses	96	1
Proteus phage VB_PmiS-Isfahan	Viruses	210	2
Pseudoalteromonas phage RIO-1	Viruses	230	1
Pseudomonas phage 201phi2-1	Viruses	164	7
Pseudomonas virus KIL2	Viruses	95	1
Psittacid alphaherpesvirus 1	Viruses	117	1
Redbud yellow ringspot-associated emaravirus	Viruses	252	1
Rhizobium phage RHEph10	Viruses	218	1
Rhodothermus phage RM378	Viruses	179	2
Saimiriine gammaherpesvirus 2	Viruses	87	2
Salmonella phage 19	Viruses	150	1
Salmonella phage NR01	Viruses	114	1
Sea otter poxvirus	Viruses	177	4
Serratia phage Eta	Viruses	224	1
Serratia phage PS2	Viruses	92	1
Singapore grouper iridovirus	Viruses	131	2
Sphingomonas phage PAU	Viruses	173	6
Spodoptera frugiperda multiple nucleopolyhedrovirus	Viruses	109	2
Spodoptera littoralis nucleopolyhedrovirus	Viruses	143	2
Staphylococcus phage 66	Viruses	106	1
Staphylococcus phage StB27	Viruses	202	1
Staphylococcus virus Remus	Viruses	126	3
Staphylococcus virus SEP1	Viruses	131	4
Staphylococcus virus SEP9	Viruses	111	1
Streptomyces phage BillNye	Viruses	117	1
Streptomyces virus phiBT1	Viruses	173	1
Sucra jujuba nucleopolyhedrovirus	Viruses	166	3
Suid alphaherpesvirus 1	Viruses	213	1
Sulfolobus islandicus rod-shaped virus 4	Viruses	104	1
Sulfolobus monocaudavirus SMV3	Viruses	180	1
Sulfolobus virus STSV1	Viruses	125	1
Sulfolobus virus STSV2	Viruses	132	1
Swinepox virus	Viruses	254	7
Synechococcus phage ACG-2014f	Viruses	93	2
Synechococcus phage S-CAM1	Viruses	229	2
Synechococcus phage S-CAM3	Viruses	104	1
Synechococcus phage S-IOM18	Viruses	136	2
Synechococcus phage S-RIM8 A.HR1	Viruses	199	1
Synechococcus phage S-RSM4	Viruses	127	1
Synechococcus phage S-ShM2	Viruses	185	2
Synechococcus phage S-SSM5	Viruses	198	2
Testudinid herpesvirus 3	Viruses	183	3
Thermoanaerobacterium phage THSA-485A	Viruses	150	1
Thermus phage phiYS40	Viruses	101	1
Thysanoplusia orichalcea nucleopolyhedrovirus	Viruses	146	2
Tunisvirus	Viruses	111	4
Urbanus proteus nucleopolyhedrovirus	Viruses	109	3
Variola virus	Viruses	234	4
Vibrio phage qdvp001	Viruses	237	5
Vibrio virus Thalassa	Viruses	178	2
Volepox virus	Viruses	200	7
Xanthomonas phage Xp15	Viruses	184	1
Xestia c-nigrum granulovirus	Viruses	116	3
Yaba monkey tumor virus	Viruses	154	4
Yellowstone lake phycodnavirus 1	Viruses	98	2
Yellowstone Lake virophage 6	Viruses	96	1
Yokapox virus	Viruses	126	5
Acidianus filamentous virus 6	Viruses	66	1
Acinetobacter phage phiAC-1	Viruses	46	1
Acinetobacter phage vB_AbaM_phiAbaA1	Viruses	25	1
Acinetobacter virus WCHABP1	Viruses	57	1
Aeromonas phage phiAS5	Viruses	57	1
Aeromonas virus 65	Viruses	34	1
Agrobacterium virus Atuph07	Viruses	85	4
Anticarsia gemmatalis multiple nucleopolyhedrovirus	Viruses	47	1
Apocheima cinerarium nucleopolyhedrovirus	Viruses	42	1
Bacillus phage AR9	Viruses	45	3
Bacillus phage SP-10	Viruses	71	1
Bacillus phage Zuko	Viruses	38	1
Bacillus virus B4	Viruses	77	2
Bacillus virus Curly	Viruses	86	1
Bacillus virus G	Viruses	49	10
Bacillus virus Shbh1	Viruses	22	1
Bathycoccus sp. RCC1105 virus BpV	Viruses	26	1
Bombyx mori nucleopolyhedrovirus	Viruses	50	1
Brochothrix virus A9	Viruses	73	2
Cafeteria roenbergensis virus	Viruses	70	29
Campoletis sonorensis ichnovirus	Viruses	31	1
Campylobacter virus CP21	Viruses	81	1
Campylobacter virus CPX	Viruses	30	1
Canid alphaherpesvirus 1	Viruses	16	1
Cedratvirus A11	Viruses	18	1
Cellulophaga phage phi18:3	Viruses	74	1
Cellulophaga phage phi19:3	Viruses	79	1
Cercopithecine betaherpesvirus 5	Viruses	41	1
Choristoneura biennis entomopoxvirus	Viruses	53	8
Choristoneura fumiferana granulovirus	Viruses	67	1
Choristoneura rosaceana entomopoxvirus	Viruses	11	2
Choristoneura rosaceana nucleopolyhedrovirus	Viruses	70	1
Chrysochromulina ericina virus	Viruses	82	16
Chrysodeixis chalcites nucleopolyhedrovirus	Viruses	30	1
Clostera anachoreta granulovirus	Viruses	75	1
Clostridium phage c-st	Viruses	32	2
Clostridium phage phiCP34O	Viruses	67	1
Cnaphalocrocis medinalis granulovirus	Viruses	37	2
Colwellia phage 9A	Viruses	21	1
Common bottlenose dolphin gammaherpesvirus 1 strain Sarasota	Viruses	79	1
Cotesia congregata bracovirus	Viruses	21	6
Cricetid gammaherpesvirus 2	Viruses	32	1
Cronobacter virus Esp2949-1	Viruses	84	1
Cryptophlebia leucotreta granulovirus	Viruses	77	1
Cyanophage P-RSM6	Viruses	54	1
Cyanophage P-TIM40	Viruses	70	1
Cyprinid herpesvirus 1	Viruses	74	2
Cyprinid herpesvirus 3	Viruses	16	1
Diadromus pulchellus toursvirus	Viruses	29	1
Dishui lake phycodnavirus 1	Viruses	79	1
Ectocarpus siliculosus virus 1	Viruses	55	1
Ectropis obliqua nucleopolyhedrovirus	Viruses	60	2
Edwardsiella phage PEi20	Viruses	33	2
Emiliania huxleyi virus 86	Viruses	38	2
Enterobacter virus PG7	Viruses	17	1
Enterobacteria phage phi92	Viruses	22	1
Enterococcus phage EF62phi	Viruses	56	1
Enterococcus phage phiEF24C	Viruses	60	1
Equid alphaherpesvirus 4	Viruses	63	1
Equid gammaherpesvirus 5	Viruses	47	1
Erwinia phage vB_EamM_Kwan	Viruses	68	1
Erwinia phage vB_EamM-Y2	Viruses	71	1
Escherichia phage PBECO 4	Viruses	41	3
Escherichia virus 121Q	Viruses	12	1
Escherichia virus Bp7	Viruses	46	1
Felid gammaherpesvirus 1	Viruses	20	1
Gallid alphaherpesvirus 1	Viruses	30	1
Gallid alphaherpesvirus 3	Viruses	81	1
Geobacillus virus E3	Viruses	69	2
Gryllus bimaculatus nudivirus	Viruses	48	1
Halocynthia phage JM-2012	Viruses	13	1
Halovirus HCTV-5	Viruses	56	1
Human betaherpesvirus 7	Viruses	86	2
Human gammaherpesvirus 4	Viruses	66	1
Invertebrate iridescent virus 22	Viruses	21	1
Invertebrate iridescent virus 31	Viruses	85	4
Invertebrate iridescent virus 9	Viruses	25	2
Invertebrate iridovirus 22	Viruses	41	3
Invertebrate iridovirus 25	Viruses	80	4
Kaumoebavirus	Viruses	43	2
Klebsiella virus K64-1	Viruses	20	1
Klebsiella virus Sugarland	Viruses	33	1
Lactobacillus phage phig1e	Viruses	63	1
Linepithema humile entomopoxvirus 1	Viruses	41	1
Listeria virus LP048	Viruses	38	1
Malacosoma neustria nucleopolyhedrovirus	Viruses	65	2
Mamestra configurata nucleopolyhedrovirus A	Viruses	76	1
Maruca vitrata nucleopolyhedrovirus	Viruses	34	1
Megavirus chiliensis	Viruses	27	37
Melbournevirus	Viruses	29	1
Meleagrid alphaherpesvirus 1	Viruses	52	1
Micromonas pusilla virus 12T	Viruses	60	1
Micromonas sp. RCC1109 virus MpV1	Viruses	67	1
Microplitis demolitor bracovirus	Viruses	73	3
Mimivirus terra2	Viruses	20	14
Mocis latipes granulovirus	Viruses	32	1
Monkeypox virus	Viruses	34	1
Mythimna unipuncta granulovirus A	Viruses	14	1
Myxoma virus	Viruses	71	2
Nilaparvata lugens reovirus	Viruses	75	1
NY_014 poxvirus	Viruses	37	1
Oryctes rhinoceros nudivirus	Viruses	48	1
Ostreid herpesvirus 1	Viruses	65	2
Ostreococcus lucimarinus virus 1	Viruses	21	1
Pacmanvirus A23	Viruses	73	6
Pandoravirus inopinatum	Viruses	37	11
Pandoravirus quercus	Viruses	43	6
Pandoravirus salinus	Viruses	45	7
Panine betaherpesvirus 2	Viruses	72	1
Pectobacterium phage CBB	Viruses	66	2
Phaeocystis globosa virus	Viruses	79	10
Phthorimaea operculella granulovirus	Viruses	40	1
Pithovirus sibericum	Viruses	41	5
Proteus virus PM135	Viruses	59	1
Pseudomonas phage OBP	Viruses	15	1
Rabbit fibroma virus	Viruses	39	1
Raccoonpox virus	Viruses	39	1
Ralstonia phage RSP15	Viruses	23	1
Ralstonia virus RSF1	Viruses	24	1
Ralstonia virus RSL2	Viruses	48	1
Ranid herpesvirus 2	Viruses	54	1
Rhodococcus virus Trina	Viruses	27	1
Salmonella phage IME207	Viruses	76	1
Salmonella phage vB_SnwM_CGG4-1	Viruses	61	2
Serratia virus BF	Viruses	83	6
Sheeppox virus	Viruses	37	1
Southern rice black-streaked dwarf virus	Viruses	84	1
Spodoptera frugiperda ascovirus 1a	Viruses	69	2
Spodoptera litura nucleopolyhedrovirus II	Viruses	45	1
Suid betaherpesvirus 2	Viruses	85	1
Sulfolobus islandicus rod-shaped virus 8	Viruses	56	1
Synechococcus phage ACG-2014d	Viruses	33	1
Synechococcus phage S-SSM4	Viruses	67	1
Thermus phage TMA	Viruses	77	1
Tokyovirus A1	Viruses	57	2
Tomelloso virus	Viruses	46	1
Trichoplusia ni granulovirus	Viruses	34	1
Vibrio phage 11895-B1	Viruses	62	1
Vibrio virus VP4B	Viruses	27	1
Yellowstone lake phycodnavirus 3	Viruses	24	1
Yersinia phage phiR1-37	Viruses	59	2
Yersinia phage phiR201	Viruses	25	1
