# Supplementary material for: Aedes aegypti microbiome composition covaries with the density of Wolbachia infection
Source: Microbiome. 2023 Nov 17;11:255. doi: 10.1186/s40168-023-01678-9 (PMC10655336; doi:10.1186/s40168-023-01678-9)
Supplement: Supplementary file 4 — Additional file 3. Kraken2 and Bracken species identifications for the 844 bacterial species (representing 23 phyla and 379 genera) meeting at least one of these conservative inclusion criteria: (1) > 1% of the total bacterial microbiome in at least one individual and (2) present in at least 25% of individuals. [file 40168_2023_1678_MOESM3_ESM.xlsx]

## Sheet: aedes_JP_table_S2_update
Additional File 2. Kraken2 and Bracken species identifications for the 844 bacterial species (representing 23 phyla and 379 genera) meeting at least one of these conservative inclusion criteria: (1) >1% of the total bacterial microbiome in at least one individual and (2) present in at least 25% of individuals.
Species	SRR6076657	SRR6076658	SRR6076659	SRR6076660	SRR6076661	SRR6076662	SRR6076663	SRR6076664	SRR6076665	SRR6076666	SRR6076667	SRR6076668	SRR6076669	SRR6076670	SRR6076671	SRR6076672	SRR6076673	SRR6076674	SRR6076675	SRR6076676	SRR6076677	SRR6076678	SRR6076679	SRR6076680	SRR6076681	SRR6076682	SRR6076683	SRR6076684	SRR6076685	SRR6076686	SRR6076687	SRR6076688	SRR6076689	SRR6076690	SRR6076691	SRR6076692	SRR6076693	SRR6076694	SRR6076695	SRR6076696	SRR6076697	SRR6076698	SRR6076699	SRR6076700	SRR6076701	SRR6076702	SRR6076703	SRR6076704	SRR6076705
Bacillus subtilis	5148	991	6867	65305	4137	223	16234	119286	2400	5940	3895	4194	743569	33	1518	2518	4310	2022	4792	34734	29619	2471	3604	2137	1142	6395	3202	8084	20857	606284	137	21962	2449	55	20308	8524	6113	3269	172	4458	72	50867	304117	1674	34054	1272	507783	45995	22078
Mannheimia haemolytica	1254	0	3786	166375	0	18677	32	577	14	0	14	0	1413662	0	10163	10	15337	17218	0	34	282918	20	0	7393	4405	4503	3966	36	0	0	11380	57	9383	0	61779	16078	20868	5933	14	0	8377	662456	1433322	9988	0	0	773	46	28985
Wolbachia endosymbiont of Drosophila melanogaster	871471	1166014	3301	669545	331317	347430	217220	1087538	0	141	196497	403734	289612	0	742742	167958	41913	30027	2248	435365	62314	3177	898666	5420	62603	14199	20882	989722	908328	575414	0	19272	0	0	14073	7562	11659	1022	679	0	18053	221843	11046	2793	46898	1482656	411332	11396	7862
Enterobacter asburiae	0	0	0	0	16	0	32	85	0	7	0	53	279	0	13	0	295	0	117	0	0	0	0	109	6	0	0	0	23	0	21	84	367	93	0	0	74	0	0	0	0	494	0	0	505	798890	0	0	0
Paenibacillus larvae	14505	14094	4917	17919	10228	77088	7127	17184	3423	8256	3456	6658	225425	10797	3549	4742	4302	9247	6241	0	18500	4297	4879	4680	5885	14702	7849	13429	19164	339477	14629	0	5578	13185	11786	0	0	3582	17043	16509	9215	53906	57497	7908	7123	2150	114667	12068	25170
Escherichia coli	2904	2995	1219	3364	854	1339	2256	16322	815	825	864	569	62149	827	783	835	1177	1327	980	3564	8116	1729	926	521	789	17390	1646	1306	1709	153454	422	3595	493	518	2893	1078	1762	1337	1444	1478	603	44051	11126	1078	2927	8327	17936	3701	1579
Salmonella enterica	2694	3829	2197	31186	1524	2047	2635	62205	5415	1302	2793	1442	76858	6967	1310	1349	2473	1485	1869	4115	17263	7093	4493	1040	1790	1285	1565	1519	783	156211	1550	4913	535	2433	2476	532	901	1232	2739	904	1364	51139	76746	2838	5770	5361	49925	6806	2943
Lawsonia intracellularis	63	5446	309	83	139	424	406	69	117	193	19	37	28	31	71	418	26	1986	306	909	172	274	111	1788	560	57	80	151	386	94	116	40	43	131	94	1490	52	2698	154	101	3476	1663	1672	120	48	102	7779	87	21
Staphylococcus aureus	4107	768	3552	9125	776	4758	11157	33252	584	666	830	1114	128559	955	998	1110	4160	4393	1121	10522	3043	1025	1088	566	516	1354	4835	6284	6672	144937	576	7554	679	868	4320	6064	5506	641	1310	378	622	14539	49001	1269	1169	506	29232	8403	4354
Comamonas testosteroni	0	1364	4656	457	1890	3202	1210	5585	0	327	5751	4198	17195	0	6239	6329	645	0	1986	0	8457	0	3456	7310	5482	12443	6338	6996	0	16865	3417	5108	12960	7316	516	2794	6247	0	387	0	7997	23423	21286	1689	0	358	21024	1249	4424
Klebsiella pneumoniae	1403	582	1341	5254	822	1040	2132	11168	1548	1970	1263	989	39764	2291	1020	659	1674	1056	1255	4698	3268	1246	777	897	1087	808	766	2277	1480	46178	302	4698	872	754	840	1456	1948	1076	1370	1088	899	8284	8890	1141	1574	142089	6906	1143	2049
Shigella dysenteriae	203	9	439	2258	299	0	743	0	403	215	359	0	2729	110	666	33	31	39	55	1295	2547	452	39	0	540	0	719	59	587	117878	0	327	51	0	55	45	0	0	521	60	0	14672	1762	0	56	1765	17899	0	0
Enterobacter hormaechei	0	61	85	0	168	0	717	2387	39	94	0	0	0	165	398	185	0	0	0	222	0	54	0	76	144	0	0	0	0	9578	249	840	0	87	211	84	1033	208	0	0	0	522	692	0	765	109127	0	172	0
Elizabethkingia anophelis	164	1320	112	54	101	37	0	0	51	31	17	32	49	163	2367	1094	170	72	10	0	734	36	19	243	152	12	139	175	56	61	1313	35	3434	4688	65	3170	45	69	50	22	505	124	71	0	41	4034	281	113	45
Staphylococcus pasteuri	211	74	136	30	1446	14	0	207	2477	1194	5002	1641	487	90	7607	81	3115	3283	4517	23	1233	3040	11	56	1089	41	102	0	0	78427	139	8770	21	227	2178	134	100	2560	1530	24	1641	574	40919	58	2508	171	11332	42	487
Pseudomonas tolaasii	113	64	77	223	167	357	81	382	165	104	23	78	19976	131	181	201	125	60	127	144	6873	50	7712	8074	3535	241	144	151	329	24118	70	167	26	47	135	30	6481	8191	104	305	328	7243	8577	90	7210	3685	11090	130	273
Staphylococcus simulans	788	343	787	981	543	2532	986	3341	438	733	406	374	18301	697	445	701	667	597	604	863	770	570	644	420	556	1581	638	658	686	28334	522	781	706	443	708	745	740	415	495	443	633	18621	11739	557	761	514	19485	995	2299
Mycoplasma mycoides	7756	773	358	12212	305	14113	3173	25068	1533	960	1843	2700	16991	228	233	2788	3558	6108	138	596	164	422	2034	1239	1355	4636	7254	3343	2050	29159	424	407	221	1916	6377	5696	8235	1688	353	3192	0	12756	71231	330	2980	37	5435	3412	13713
Enterococcus faecium	6702	4197	8427	9338	3575	9424	14260	12963	4120	4717	3408	4444	31628	4148	4784	5393	7010	8822	4662	14936	6256	4318	5562	4501	4209	5474	7130	7665	10019	31914	2937	6140	4702	4712	6759	8258	9645	4699	5196	3592	4808	9931	18133	4758	7113	4330	9324	6423	7776
Burkholderia thailandensis	28	0	385	10618	20	498	0	14223	17	0	17	277	28690	0	47	12	0	0	0	0	3755	0	0	0	21	25	0	0	425	0	255	0	0	23	17	22	46	0	17	0	60	17224	0	79	0	22	0	0	0
Shigella flexneri	570	386	151	0	176	0	265	15138	252	286	347	793	49195	0	166	213	1158	757	0	168	927	306	169	147	269	319	218	88	2000	10054	119	582	101	61	187	252	580	154	68	0	0	3147	30699	141	306	4696	2003	330	460
Bacillus anthracis	335	71	156	173	47	188	91	4261	28	44	28	48	2371	306	87	68	143	134	54	235	134	48	96	61	341	74	2492	232	223	47076	8	138	62	98	119	153	271	53	44	15	20	1601	604	61	69	66	4103	1702	268
Enterobacter roggenkampii	0	10	0	27	0	0	0	45	0	0	0	0	0	21	12	0	0	0	0	0	34	0	0	0	5	0	18	0	0	0	0	0	342	17	37	0	0	0	0	0	23	22	0	0	0	44919	24	0	0
Bacillus thuringiensis	1698	678	970	3697	438	787	478	4875	786	596	545	1082	6437	897	601	845	480	603	765	955	7100	1001	235	521	525	515	445	705	864	6659	649	489	520	612	846	622	436	749	408	362	672	6820	4068	443	476	614	3302	774	864
Pseudomonas aeruginosa	188	39	220	0	59	5205	0	118	151	148	147	95	241	0	0	60	0	340	40	41	869	24	247	66	53	319	23	43	276	2247	99	170	74	112	32	130	134	202	66	174	58	381	298	591	0	22	1149	260	71
Mycoplasma arthritidis	83	61	34	27	61	0	60	6551	0	122	0	25	0	0	47	278	35	0	0	573	3289	0	0	0	52	114	106	200	299	0	0	53	114	243	25	0	0	104	0	0	136	2668	31	0	1473	68	3506	0	110
Mycoplasma hyopneumoniae	3633	1897	3163	4307	2120	3590	7691	3082	1598	1516	1960	1756	4763	1067	2247	1476	3642	4572	1636	6901	1785	1826	1636	1454	1748	1559	3775	4249	4996	4251	2423	1320	1953	1214	2762	3030	6561	1848	1515	1431	2096	2007	3747	1694	1820	1230	2218	2141	2807
Acinetobacter soli	0	146	148	20	99	297	0	0	0	0	0	9	13	0	406	133	25	32	169	23	5375	53	21	110	331	82	38	984	15	45	2119	38	5807	3279	9	109	50	13	9	48	1549	201	11	14	23	122	1287	187	10
Candidatus Carsonella ruddii	5262	5385	4070	5599	4925	4837	7143	5769	3601	4299	5171	5085	5268	4725	5713	6394	5623	7697	3797	6184	3996	5673	4737	4969	4720	3700	4803	7291	7066	5598	4208	5639	4171	4564	4667	5546	6221	6259	5411	5730	4293	4231	4725	4263	3733	4352	5256	5738	5195
Burkholderia mallei	133	49	136	284	0	60	239	91	62	204	61	39	387	396	0	89	165	140	199	0	146	29	282	468	115	0	112	0	170	0	92	84	137	28	139	134	0	111	0	0	144	26255	590	5940	101	54	331	0	415
Listeria ivanovii	17	1059	3503	377	269	813	775	0	1429	523	1161	267	16	0	10	15	518	18	0	0	457	896	578	32	164	0	15	667	962	7339	16	22	0	43	384	1678	0	0	277	28	19	6555	13	17	26	14	584	12	46
Buchnera aphidicola	3410	2556	3233	3259	2479	2859	4428	3212	2099	2446	2630	2016	3664	2147	2549	2351	3585	4059	2163	4109	2661	3703	1908	2005	2514	2283	3664	3461	4192	4093	1820	3224	1914	2688	3193	3213	4708	2329	2893	2409	2142	2652	2457	2299	2597	2650	2947	2458	2245
Mycoplasma hyorhinis	1440	1218	2681	3331	1295	2978	3086	1771	1447	980	1474	1163	7030	628	1408	1751	2359	2523	1766	4346	2813	1600	1345	2156	1560	546	2203	4106	3174	7982	1136	2802	3378	1525	1283	1868	3735	822	2267	1705	1948	4227	4973	2455	2219	2023	2326	1360	2034
Candidatus Hamiltonella defensa	49	60	0	147	55	134	0	68	31	72	15	29	377	25	98	66	0	131	19	38	949	22	53	0	49	45	21	0	203	17370	0	31	0	41	15	60	41	103	76	160	0	146	165	0	262	20	35	68	33
Paraburkholderia fungorum	3720	4701	4499	4923	2611	3354	3102	4468	2278	5466	2642	2588	1613	3836	6219	4237	4428	3704	2511	4241	4373	2260	4165	4729	4984	5970	3786	4046	5976	2980	5559	1780	6333	3626	4935	5178	2277	4195	5688	5585	5439	3439	40	0	18	0	4358	4590	176
Streptococcus gallolyticus	0	0	1397	2902	0	0	0	0	0	560	0	0	16580	4849	1018	11	0	26	1277	0	41	0	0	1874	1515	0	0	0	2905	0	0	0	0	962	15	0	0	0	15	0	0	1771	6846	1989	721	0	1107	0	0
Acinetobacter baylyi	0	7	164	28	53	13	41	8	0	5	43	8	0	14	32	19	35	15	11	44	94	0	20	333	67	0	12	46	15	0	6206	0	15517	11753	9	11	24	48	26	0	1225	42	0	55	22	12	45	20	0
Chryseobacterium indologenes	15250	39	37	30	42	41	65	81	28	81	48	47	0	45	70	25	47	24	34	17	68	50	32	42	36	114	29	36	12	34	84	72	16	208	34	9	38	132	49	18	111	24	8	32	17	46	39	86	22
Candidatus Sulcia muelleri	4761	4896	5653	6338	4407	4385	6566	4719	4490	3482	3636	4132	6273	2113	3660	4868	4620	3852	5017	6499	3000	3460	4526	3979	4573	4352	4807	6649	4992	4543	4306	4874	3618	4737	4489	3918	5049	3048	4919	3441	3305	6027	3228	3394	2815	3698	4712	4203	4200
Xanthomonas euvesicatoria	27	0	0	142	0	121	9293	44	10052	17	16	16	241	0	15	96	67	28	0	8952	1902	0	19	115	1174	49	0	43	0	603	25	0	0	0	48	0	0	112	0	0	322	1059	219	26	82	0	1013	130	18
Lactococcus lactis	247	194	62	425	126	205	273	1175	118	160	162	168	9738	38	150	253	94	200	114	145	1977	66	121	105	179	52	145	0	214	596	18	336	365	95	205	107	221	174	175	338	268	8719	731	163	211	108	7216	2125	187
Streptococcus thermophilus	0	171	173	508	26	253	404	1289	66	102	64	207	5070	105	119	141	145	74	53	161	635	123	50	86	148	32	268	1011	1405	6138	32	267	0	59	147	226	0	264	129	57	0	480	2263	470	231	85	591	243	462
Campylobacter jejuni	230	224	1924	288	780	311	331	2243	172	872	140	489	9077	1576	779	2997	724	1068	914	702	706	886	147	466	553	1345	331	773	944	1512	637	1746	916	173	936	926	649	192	735	112	175	5212	7070	330	685	373	4060	238	439
Bacillus cereus	1081	357	573	405	570	765	970	1695	514	752	476	423	4754	396	441	551	524	747	293	902	520	532	879	306	505	676	529	652	862	4413	415	842	571	465	667	717	1091	431	424	578	389	1856	3371	812	895	358	1374	506	892
Klebsiella michiganensis	50	48	54	33	24	89	0	7864	21	0	40	39	0	0	19	839	14	0	0	51	63	0	23	30	8	45	28	53	119	0	15	105	68	41	0	0	0	28	0	0	18	261	0	0	50	67	4057	34	0
Streptomyces pristinaespiralis	1420	495	1203	1827	565	834	2533	1458	352	373	700	547	1963	246	382	612	1215	1239	677	3134	470	573	480	263	420	247	898	1516	1621	2562	521	485	403	207	1161	1508	1985	509	388	474	343	864	1404	583	353	329	540	686	786
Hungateiclostridium thermocellum	1998	2869	911	0	1299	0	1492	1258	730	941	675	630	10070	647	1128	1232	859	1032	0	0	1575	0	493	636	2130	1434	502	0	958	5775	1436	0	3112	1187	904	1145	0	1373	737	0	1111	2979	0	949	838	0	3688	2743	0
Staphylococcus cohnii	464	312	750	1013	321	811	1588	1487	263	193	300	343	2799	317	524	303	649	919	316	1329	445	470	370	231	270	331	651	929	923	4055	228	459	458	303	651	877	1132	255	232	282	363	805	1473	111	388	341	815	441	811
Pasteurella multocida	68	110	222	222	166	162	195	679	169	394	96	200	162	291	229	281	205	190	169	206	457	118	271	55	95	391	134	180	116	3535	83	228	217	94	229	54	224	339	69	109	343	1141	3789	86	569	55	1035	187	252
Escherichia albertii	112	39	210	557	82	173	299	691	10	62	19	28	3437	0	45	50	198	270	60	268	149	42	23	10	48	44	68	281	115	4127	0	101	22	80	526	347	371	80	49	207	52	299	509	46	32	0	451	132	168
Helicobacter pylori	1309	1070	1100	1223	1010	1291	1360	2320	1140	1234	574	756	2268	726	1117	813	1237	1898	937	1442	935	800	842	766	974	779	877	1365	1188	2640	1407	887	795	788	802	1055	961	1196	954	985	596	1665	1512	1078	1108	791	1790	1053	842
Chryseobacterium gleum	8261	23	29	31	43	11	67	109	44	30	28	69	11	12	59	16	29	309	9	36	90	51	58	22	99	21	20	75	36	210	32	74	32	59	14	28	19	29	14	19	25	276	26	78	24	123	53	8	62
Delftia tsuruhatensis	38	37	201	0	83	0	0	0	0	24	987	480	102	0	160	42	0	0	241	0	72	50	0	0	70	259	16	0	39	0	192	48	441	236	0	0	31	16	12	0	123	91	0	126	0	15	194	0	0
Shigella boydii	392	73	0	0	55	0	0	0	0	0	170	0	2780	0	0	75	279	79	658	200	0	0	93	0	111	85	0	90	77	0	0	0	0	78	212	271	186	0	69	0	0	1095	0	71	113	303	3120	581	160
Burkholderia pseudomallei	180	38	21	85	57	70	74	42	0	67	47	15	277	179	87	92	43	245	97	118	240	113	73	63	83	24	22	41	132	193	24	0	35	86	46	0	86	86	47	0	112	7235	0	49	65	42	132	107	68
Mycoplasma pulmonis	127	202	521	1213	234	458	1281	575	139	196	97	75	969	158	197	184	474	638	215	485	244	83	203	97	165	348	296	1017	1142	1045	29	40	87	80	590	358	1425	106	137	257	207	289	471	395	193	180	136	264	753
Yersinia pestis	48	24	26	95	0	29	325	0	0	428	0	95	144	112	27	931	814	0	0	295	26	0	194	583	24	839	55	26	50	289	1041	122	22	94	29	65	0	27	30	625	35	4047	84	0	691	3736	69	212	0
Acinetobacter baumannii	282	303	324	825	233	468	374	1974	381	289	371	140	1996	393	268	317	253	346	322	328	1889	247	288	139	412	444	383	325	533	4101	647	329	760	273	311	291	206	293	333	365	651	1416	1682	389	354	110	2188	422	542
Enterobacter cloacae	37	18	15	24	108	33	0	0	23	6	22	22	0	0	31	25	0	0	41	28	40	16	78	0	46	17	47	0	151	742	0	140	151	107	33	89	0	0	34	0	20	192	109	0	56	6292	89	25	0
Candidatus Portiera aleyrodidarum	747	469	963	1545	708	1058	922	1695	333	519	130	315	3063	318	1325	1424	1238	1352	480	1466	351	747	529	131	741	390	1537	854	1424	957	788	1216	1172	1158	1341	1203	886	1337	721	518	696	1429	553	306	323	606	1430	1623	1474
Streptomyces sviceus	385	251	271	374	297	413	792	693	172	309	524	271	691	309	228	196	486	407	83	700	271	241	130	259	214	101	528	587	546	767	0	418	227	306	274	620	670	184	203	148	179	314	326	158	176	208	340	203	579
Plantactinospora sp. BB1	825	433	525	353	517	521	1219	317	271	274	251	342	852	143	350	386	599	436	232	977	249	325	351	266	312	358	560	826	593	925	229	392	425	310	346	449	617	414	342	134	426	371	642	356	229	318	465	585	665
Xylella fastidiosa	105	273	373	875	103	0	101	3468	153	57	170	227	847	278	197	140	29	148	79	0	268	31	50	150	121	256	89	0	108	0	388	177	144	88	63	0	116	0	64	170	114	2239	1606	134	71	0	2823	121	161
Mycoplasma anatis	236	230	556	504	391	451	1909	242	202	172	251	313	634	146	216	249	464	435	110	675	323	155	209	235	161	54	374	1084	423	528	136	410	283	246	370	332	832	271	290	619	256	229	764	282	149	143	277	285	174
Enterobacter kobei	0	38	32	140	43	0	0	848	0	0	153	34	0	0	0	0	80	102	0	118	74	0	0	24	10	124	66	0	0	0	54	0	0	0	0	16	0	0	0	0	0	254	0	0	0	5271	72	0	0
Xanthomonas campestris	723	206	0	714	67	0	0	3006	357	78	348	677	216	269	391	54	50	223	158	230	99	185	107	74	217	1267	562	0	0	45	223	496	0	327	0	97	751	0	333	195	229	1058	1541	58	487	269	800	42	1289
Listeria monocytogenes	0	33	98	3064	101	31	1080	93	74	260	31	60	168	17	96	38	42	90	64	130	3953	642	24	42	93	0	72	55	52	102	79	0	70	57	31	55	85	43	31	0	93	872	202	82	17	55	321	24	79
Chryseobacterium sp. 17S1E7	4555	111	9	21	32	29	31	30	14	14	13	6	20	11	12	34	9	126	106	17	24	48	39	13	38	30	18	17	0	114	30	0	15	82	39	70	18	9	27	0	47	32	8	31	22	35	50	23	29
Citrobacter sp. 86	529	9	186	635	0	273	1116	880	0	0	0	0	0	0	0	0	94	120	0	87	52	0	0	0	19	0	320	182	776	4435	0	0	0	0	102	198	157	0	0	0	0	466	2815	0	0	0	0	0	448
Streptococcus pneumoniae	205	184	112	316	152	309	592	507	43	78	146	101	1137	136	174	350	312	289	51	262	263	240	24	147	93	250	377	164	176	2201	63	87	141	200	205	193	455	143	379	166	37	431	635	131	87	83	821	426	113
Clostridioides difficile	236	159	129	337	116	204	241	1770	123	176	72	215	716	88	150	206	122	94	140	165	1544	207	168	193	144	135	150	95	111	692	73	87	122	173	124	405	278	181	97	64	364	393	350	123	154	136	4237	245	110
Bordetella hinzii	0	28	0	0	21	26	0	0	0	0	18	0	0	0	0	0	0	0	22	0	447	0	41	72	58	0	0	0	30	0	0	0	0	0	17	23	145	0	0	0	95	180	86	84	15	0	191	40	0
Mycobacterium shigaense	381	130	375	602	253	618	2194	313	48	86	116	90	752	113	236	102	316	1167	86	2385	104	33	54	93	57	70	516	366	1447	512	0	48	0	64	319	123	380	95	117	62	124	143	56	219	96	0	196	79	326
Candidatus Annandia adelgestsuga	830	1059	1257	1345	1365	978	1103	1399	1116	828	1048	792	687	317	865	767	1429	1753	527	585	875	1006	1132	1214	887	1108	974	817	983	1145	944	1051	789	586	1147	1852	742	1120	1177	929	1041	1129	1183	2077	1419	1812	965	750	924
Streptococcus suis	2158	335	27	194	434	177	141	108	816	138	0	77	147	162	517	771	217	138	515	150	126	773	0	120	219	538	914	52	537	195	60	1201	180	27	176	211	1684	137	442	0	178	2322	315	595	942	1114	252	68	129
Blattabacterium punctulatus	375	314	440	353	475	484	695	382	368	261	326	412	385	266	545	310	578	623	282	328	324	423	495	198	333	343	500	945	551	401	446	272	221	358	450	303	713	493	330	607	408	302	278	514	461	305	520	1039	353
Riemerella anatipestifer	24	81	78	78	226	64	68	116	88	207	273	195	233	211	40	273	59	125	53	72	52	83	117	130	141	281	100	0	121	494	109	239	32	315	14	114	0	39	0	38	0	247	280	316	239	77	276	16	109
Candidatus Nasuia deltocephalinicola	1642	890	1347	1321	1614	822	2102	1300	1253	1597	1110	755	1310	362	1133	730	1664	2505	1779	1393	1200	799	1552	2015	1719	2668	2164	1168	1498	818	1348	2079	1504	2285	2403	1470	2121	2592	1121	885	595	1760	1487	873	830	1776	989	883	1200
Elizabethkingia meningoseptica	136	20	0	0	330	12	20	15	8	26	41	24	12	13	15	42	45	0	20	21	30	36	10	8	17	37	437	22	28	0	38	34	37	34	49	0	0	23	0	0	15	47	20	0	7	22	15	0	0
Plantactinospora sp. BC1	166	81	289	191	153	168	716	307	129	108	151	73	409	103	175	203	241	263	140	317	159	109	44	89	129	227	228	265	277	155	172	131	85	69	174	301	241	139	229	101	135	167	261	139	105	219	130	115	123
Comamonas thiooxydans	0	54	72	0	130	60	0	12	0	0	242	104	20	0	523	344	0	0	0	0	520	0	16	1029	400	1574	75	671	0	33	979	224	2032	1161	0	0	110	0	0	0	672	53	16	127	11	0	94	0	15
Pseudomonas fulva	25	0	20	0	0	0	35	0	0	8	0	15	22	0	42	11	0	0	0	0	431	0	17	0	30	0	0	197	25	0	23	0	0	21	0	0	0	21	0	79	0	59	0	0	0	0	351	17	0
Delftia acidovorans	0	18	47	0	0	0	0	0	24	37	599	459	0	0	406	312	0	40	0	58	218	0	0	70	127	0	96	61	0	0	385	0	1430	616	0	0	94	0	0	0	0	106	0	127	0	46	76	0	0
Capnocytophaga sputigena	1029	1078	845	446	685	996	1157	812	1473	781	687	1083	2883	1197	1119	1027	999	769	697	728	840	1473	1068	1109	859	1032	1383	804	902	901	1368	540	724	1341	887	708	1042	2161	818	974	1037	767	614	457	583	611	996	1007	496
Pseudomonas putida	20	29	114	52	44	18	0	55	50	52	255	106	143	40	56	44	50	42	30	0	251	0	42	61	79	401	68	32	20	30	74	151	274	33	36	32	99	50	49	0	22	134	295	515	111	16	188	83	39
Candidatus Protochlamydia naegleriophila	0	9	2750	25	28	0	0	11	0	0	0	102	0	0	0	0	0	61	29	0	0	0	27	0	5	0	0	0	0	432	18	49	0	0	0	0	0	0	0	0	0	0	14	18	10	0	11	0	0
Bacillus sp. ZY-1-1	143	70	50	228	0	0	293	458	0	0	0	0	0	0	46	0	0	65	0	0	22	0	0	0	20	0	0	65	63	883	0	0	0	0	37	0	643	102	0	0	0	0	0	0	0	0	64	0	228
Nitratifractor salsuginis	268	566	1465	353	1250	483	900	147	891	984	109	264	1041	443	907	1271	370	660	536	818	783	0	1456	931	620	571	303	1143	1924	800	330	452	245	820	909	72	0	522	549	722	1165	335	265	598	541	507	611	617	0
Alcanivorax sp. N3-2A	31	90	101	41	182	84	133	423	39	80	19	402	194	61	70	82	77	33	70	94	102	108	44	95	100	169	26	297	63	739	0	235	42	77	55	324	103	258	76	0	34	480	137	30	47	50	194	256	122
Stenotrophomonas maltophilia	92	120	151	121	136	139	88	135	38	159	112	272	221	0	590	328	102	130	300	375	118	350	349	207	130	253	104	49	32	230	0	1011	211	282	129	124	0	205	151	398	200	395	137	323	109	249	351	446	81
Mycoplasma cynos	231	339	451	343	256	261	666	333	144	253	194	308	441	57	163	232	456	733	304	795	523	557	492	177	222	132	441	463	653	303	134	659	238	169	242	419	673	314	196	187	283	271	300	277	278	352	248	280	171
Streptococcus pyogenes	95	15	78	21	93	28	182	761	59	552	0	112	396	94	71	28	26	133	95	96	208	166	246	135	156	86	53	202	97	1462	204	160	43	0	76	102	52	158	58	0	34	862	1075	242	96	77	603	131	145
Candidatus Purcelliella pentastirinorum	649	1030	1198	926	718	1414	623	919	878	754	362	480	582	645	611	1203	807	857	812	744	949	853	1189	1062	912	692	825	1126	1277	889	700	1233	817	994	680	436	449	904	1030	1312	1235	768	1162	1501	902	527	1049	1085	997
Mycoplasma arginini	0	300	302	108	634	258	177	292	0	13	75	218	257	0	23	18	34	0	0	688	0	36	116	226	91	75	35	262	925	979	38	104	394	68	172	297	340	68	226	132	0	44	212	157	124	266	222	170	54
Spiroplasma sp. TU-14	477	0	0	0	0	636	295	660	0	147	360	0	0	203	347	142	452	432	205	0	237	0	0	0	265	0	250	328	700	1292	0	0	250	247	150	330	491	342	0	0	247	622	404	0	195	129	350	0	0
Streptobacillus moniliformis	20	20	0	40	60	18	0	22	0	27	37	388	55	0	46	36	306	43	431	0	34	18	0	13	41	0	17	98	0	0	0	26	56	34	25	0	0	0	214	66	45	38	15	59	21	17	41	298	863
Streptomyces sp. ICC1	235	0	193	232	116	177	367	86	49	76	0	127	422	58	100	26	179	207	118	359	118	137	28	36	68	143	183	439	282	440	36	99	54	115	200	190	163	131	60	32	64	163	262	94	168	95	151	68	155
Hafnia alvei	1078	1141	1756	994	1564	746	1269	1596	684	1008	2252	2199	1500	875	842	1664	1297	1405	1335	2169	1055	787	1377	927	1115	1314	701	1353	997	1075	1080	797	1334	796	1410	724	1642	1082	851	465	1759	1286	1505	1308	1544	569	1169	1305	1053
Lactobacillus paracasei	22	76	37	0	33	40	0	1116	98	51	109	26	0	156	38	10	56	71	134	0	86	137	32	0	39	143	19	36	0	0	103	0	0	19	107	108	149	56	55	72	49	762	2157	21	57	54	224	124	280
Mycobacterium tuberculosis	169	82	104	0	218	76	61	162	0	68	0	25	303	84	48	150	140	223	127	193	23	111	30	155	42	154	0	0	43	0	0	107	0	70	202	204	70	0	52	68	46	542	0	0	21	0	301	0	55
Glaesserella parasuis	210	38	259	208	19	166	189	403	49	68	32	124	259	52	59	35	65	250	39	281	130	115	0	64	78	48	134	210	27	79	97	33	72	66	157	42	0	66	113	127	29	253	311	50	53	85	112	182	69
Mycoplasma capricolum	262	167	776	571	329	450	302	921	262	213	495	357	1178	339	207	152	109	305	256	401	187	69	168	64	156	72	423	210	404	903	49	166	108	153	220	296	87	88	48	212	200	612	525	377	186	43	360	381	570
Xanthomonas citri	779	14	189	38	723	26	0	664	342	253	965	460	26	57	0	26	0	91	0	0	79	152	143	177	21	0	0	46	0	43	27	0	119	193	173	70	96	121	177	0	188	178	0	359	0	0	387	0	0
Helicobacter saguini	113	99	74	178	133	41	260	148	42	117	82	120	121	134	76	100	75	119	68	172	99	79	48	55	106	41	229	252	185	303	125	171	186	75	162	327	187	94	55	73	98	72	67	65	57	128	116	93	148
Klebsiella variicola	123	70	202	95	76	0	207	361	51	20	50	49	1937	61	12	73	153	152	77	283	101	0	160	88	92	0	52	296	127	1045	76	78	0	86	86	116	34	189	114	33	22	364	107	79	83	984	522	156	149
Ornithobacterium rhinotracheale	121	325	17	40	401	36	58	199	13	33	613	417	18	0	80	45	468	298	30	0	66	88	0	12	230	55	17	65	41	90	19	26	83	337	314	65	0	17	223	163	22	1659	135	58	346	33	351	181	212
Enterococcus faecalis	136	191	136	198	189	353	542	619	226	225	137	80	730	105	162	181	187	414	158	161	198	211	182	157	112	110	294	241	186	923	195	172	62	101	207	243	400	101	241	122	131	622	681	115	145	257	731	219	307
Mycoplasma hominis	391	191	107	372	257	118	0	48	299	465	159	231	781	216	147	368	252	459	228	531	143	114	247	187	205	0	442	836	313	455	40	165	0	254	469	351	578	218	454	141	142	221	548	42	198	212	261	30	401
Cutibacterium acnes	405	1187	208	33	0	46	146	1138	285	476	832	180	91	1912	686	383	168	535	342	232	1055	133	646	435	327	278	215	405	624	0	468	321	1113	296	789	612	841	212	93	246	551	434	413	630	333	1397	361	525	100
Aquabacterium olei	0	18	31	0	166	0	0	0	0	12	1026	1197	0	0	0	17	0	79	253	0	144	0	27	0	139	308	32	60	0	0	139	0	155	250	0	0	0	0	0	0	0	181	0	0	0	30	171	0	0
Chryseobacterium arthrosphaerae	973	27	37	7	16	20	16	25	56	22	7	33	10	44	6	10	28	59	34	34	18	10	56	7	11	20	0	0	11	17	52	0	31	47	0	0	19	9	7	36	73	3	0	0	23	18	51	15	15
Mycoplasma flocculare	292	392	509	289	162	329	473	160	46	166	155	151	262	36	186	211	182	116	27	446	160	192	129	90	145	501	155	351	262	273	135	185	552	152	306	147	485	153	404	591	0	108	460	524	166	326	240	177	360
Variovorax paradoxus	0	11	38	31	34	63	67	51	29	30	114	55	21	0	303	322	39	74	0	36	333	0	33	143	99	320	20	337	24	0	130	30	193	293	14	0	39	20	14	38	76	31	0	22	0	38	87	0	15
Serratia marcescens	765	946	1026	1277	414	782	294	1594	430	339	900	558	549	912	893	352	783	1024	957	234	336	536	543	814	531	956	692	653	445	839	684	1001	526	682	565	966	678	128	549	330	499	971	926	562	374	1242	691	247	772
Brevibacterium sp. CS2	922	69	524	327	52	639	306	350	221	115	604	210	254	352	320	95	823	225	1011	325	350	435	201	435	246	648	0	340	146	0	393	0	292	0	170	857	353	118	654	115	77	494	420	136	107	748	344	196	373
Streptococcus equi	246	103	231	93	208	222	355	154	66	171	107	83	221	70	80	157	58	149	106	108	174	93	50	108	70	64	119	282	108	211	98	89	0	88	84	28	293	206	87	57	0	142	157	169	89	0	121	122	93
Mycoplasma gallisepticum	832	406	497	1619	669	1194	272	622	567	417	437	380	1154	939	619	404	690	719	1135	404	436	795	536	511	1023	968	609	424	505	396	874	910	779	379	929	1067	1068	506	604	856	494	1014	1514	290	363	1135	647	968	1369
Mycoplasma ovipneumoniae	124	158	163	196	293	202	215	449	295	209	529	396	156	247	98	431	453	787	130	379	109	217	123	305	259	386	274	199	204	445	138	409	102	456	208	360	413	208	351	201	135	1085	644	380	414	363	333	275	163
Lactobacillus sakei	99	48	81	33	55	178	214	27	31	48	120	29	155	49	14	55	62	313	37	76	54	22	35	15	31	68	231	79	152	296	46	31	0	21	74	60	246	62	0	40	27	93	73	47	25	0	21	120	33
Mycoplasma putrefaciens	0	85	29	46	51	63	0	38	22	11	0	0	31	69	0	62	29	74	26	0	57	214	0	0	26	0	0	56	179	0	161	0	0	29	0	0	0	1049	0	0	0	103	0	0	53	28	50	24	23
Listeria innocua	180	0	178	36	0	0	104	0	0	59	0	0	0	197	122	137	75	0	0	138	0	0	0	66	107	0	0	0	0	0	0	411	0	0	119	0	0	60	33	0	0	479	0	207	55	0	0	0	368
Actinomyces gaoshouyii	82	280	0	54	0	0	0	314	0	27	50	97	0	0	370	109	68	173	368	0	269	645	116	50	122	449	69	393	588	489	227	311	0	0	686	396	680	0	151	0	267	154	0	157	165	465	257	509	431
Spiroplasma cantharicola	186	216	191	245	188	168	736	178	174	53	184	206	355	208	157	186	308	466	192	355	153	142	33	43	179	191	256	260	477	382	107	235	64	116	264	243	540	136	271	75	329	162	172	156	153	94	232	305	291
Neisseria meningitidis	49	265	81	488	182	312	213	622	154	224	270	263	133	294	390	198	123	261	370	452	352	259	420	121	159	45	209	79	1217	74	0	0	68	165	59	40	328	701	1578	80	161	198	293	236	50	360	352	239	292
Campylobacter coli	23	78	56	60	100	61	33	125	28	15	124	81	0	23	115	273	57	24	0	0	37	40	32	0	56	21	96	36	0	136	0	58	94	38	27	37	0	38	28	147	124	85	168	65	23	0	110	94	90
Vibrio anguillarum	316	54	220	333	93	228	341	251	168	261	173	243	794	63	250	91	236	267	12	459	147	69	190	116	122	173	201	481	341	354	44	20	0	40	9	140	210	225	253	128	120	351	258	91	176	115	221	131	218
endosymbiont of Euscepes postfasciatus	319	519	524	560	314	384	613	641	266	414	259	440	95	211	180	568	88	449	1037	650	525	466	226	261	396	194	811	170	437	477	983	269	292	266	318	257	530	267	784	1548	694	513	158	102	269	518	425	735	630
Mycoplasma genitalium	251	184	51	248	694	622	271	447	39	224	1335	334	113	187	106	251	416	265	329	192	206	165	222	462	342	57	585	301	580	281	290	159	0	262	113	607	208	419	386	913	205	639	744	721	602	153	358	130	1156
Methylophilus sp. TWE2	0	0	20	16	376	0	0	0	0	0	1505	803	174	0	192	410	20	26	837	0	40	42	0	60	78	310	0	194	0	0	67	492	267	41	0	0	0	0	60	275	0	247	36	0	25	20	152	0	16
Candidatus Walczuchella monophlebidarum	315	768	775	207	348	426	227	1207	589	714	766	651	424	938	622	630	1044	1496	1417	961	777	551	223	773	312	863	933	1260	485	706	291	996	0	131	1319	1268	261	658	870	255	342	548	1050	0	636	383	224	435	518
Spiroplasma phoeniceum	40	110	164	316	98	96	96	832	91	65	130	149	358	159	68	189	232	169	170	285	182	175	66	229	135	353	102	21	68	1074	98	34	91	44	80	150	133	111	213	151	29	870	621	178	269	119	908	156	140
Chryseobacterium sp. G0162	1470	53	65	84	15	18	57	38	18	29	6	17	35	29	22	0	16	52	0	45	5	17	0	36	20	45	8	0	30	0	27	12	27	132	30	32	82	8	12	16	75	26	44	19	0	8	48	48	26
Aeromonas caviae	175	185	143	96	258	0	0	96	109	368	35	52	0	29	82	26	0	0	109	0	319	0	227	125	108	0	0	326	120	348	0	0	400	0	140	23	0	0	251	47	253	70	0	0	0	0	407	423	0
Spiroplasma monobiae	223	200	183	637	357	504	483	633	23	169	136	242	234	333	168	182	247	275	196	455	245	130	264	46	111	204	347	179	612	445	138	141	51	62	89	210	433	62	320	60	162	269	579	214	169	91	223	103	147
Haemophilus influenzae	694	411	427	294	329	290	250	856	541	354	286	498	667	689	560	132	329	628	242	303	313	152	474	441	645	317	210	754	305	926	687	157	409	352	697	619	412	352	563	441	350	677	863	522	576	402	1287	206	310
Clostridium tetani	28	14	69	37	62	25	0	0	26	27	8	58	125	0	71	31	12	59	21	21	99	24	30	26	48	25	12	45	14	104	39	0	0	93	0	0	23	12	60	23	15	276	433	80	49	45	389	202	18
[Polyangium] brachysporum	0	15	26	0	0	28	181	0	0	0	0	0	0	0	0	42	0	0	0	0	138	0	22	19	23	0	0	101	0	0	29	0	0	26	19	0	52	0	19	51	0	42	70	60	16	0	108	22	21
Lachnoclostridium phocaeense	0	233	185	296	456	279	324	15	105	128	17	216	429	56	127	363	23	148	21	301	170	172	439	35	265	0	95	225	375	378	130	534	193	117	253	45	467	94	363	136	367	53	21	81	298	23	201	194	0
Mycobacterium kansasii	196	123	161	240	145	177	161	338	140	191	136	132	201	250	142	137	163	118	147	128	169	74	139	189	167	128	214	224	115	84	78	71	269	117	235	203	233	141	172	91	213	263	166	54	142	182	232	232	111
Sulfurivermis fontis	127	185	0	361	0	228	122	185	0	0	205	25	38	252	0	19	70	936	63	451	532	37	389	259	293	77	429	270	217	442	0	0	232	599	379	0	631	247	0	0	46	68	0	687	299	137	373	379	56
Streptococcus agalactiae	49	121	0	49	109	45	214	68	108	24	90	44	355	25	42	99	0	104	93	378	41	108	0	30	61	45	0	0	25	0	46	0	0	21	89	119	0	0	30	1359	403	20	92	0	12	0	120	120	81
Chryseobacterium bernardetii	1353	117	122	66	22	170	100	109	124	77	12	112	0	119	79	62	33	32	164	61	49	35	85	55	69	45	84	111	0	45	119	101	27	166	83	168	50	58	92	0	162	115	147	86	20	65	99	83	288
Variovorax boronicumulans	0	0	0	15	0	0	100	0	14	7	14	41	21	23	248	267	0	0	0	0	190	0	0	14	86	274	20	259	24	0	21	59	159	193	14	19	77	0	0	37	25	12	0	22	0	0	92	0	0
Clostridium botulinum	371	367	544	291	548	319	675	363	293	528	452	455	611	290	459	350	381	570	418	392	373	395	458	293	362	380	420	411	427	753	400	347	437	576	418	385	441	436	391	415	250	391	406	271	442	337	396	245	495
Sterolibacteriaceae bacterium M52	0	0	0	0	0	0	91	0	0	0	0	0	0	0	36	0	0	0	0	0	104	0	0	0	47	0	0	0	0	0	0	0	0	53	0	0	0	0	0	0	69	17	0	0	0	0	36	0	42
Ralstonia mannitolilytica	0	0	23	19	0	0	0	0	0	0	17	0	51	56	32	0	0	60	0	43	171	0	20	52	7	0	24	0	29	85	0	72	0	24	0	0	0	0	0	0	0	46	0	0	14	0	81	78	19
Brucella melitensis	0	104	0	23	132	64	51	0	67	139	239	274	160	142	0	0	0	0	27	0	78	0	0	0	159	130	30	0	73	213	0	45	0	30	43	0	178	60	66	231	0	48	26	0	0	29	51	0	47
Ruminococcus bicirculans	511	665	559	830	929	1228	589	765	468	453	435	664	367	372	231	712	395	504	332	624	523	418	362	648	431	498	808	382	420	458	787	561	608	910	755	659	679	342	481	661	704	456	656	1011	379	359	515	495	45
Bacillus megaterium	98	83	132	241	72	81	39	176	78	69	98	63	192	142	91	83	207	207	127	55	73	141	139	110	58	65	129	114	110	187	91	102	12	179	123	194	222	75	55	72	58	266	238	111	72	210	115	93	76
Polynucleobacter necessarius	208	0	171	219	491	263	300	479	260	40	253	197	261	41	47	111	310	264	375	318	137	474	236	383	248	38	529	266	641	187	38	369	171	69	274	201	138	452	230	269	407	134	123	40	336	270	154	345	219
Mycoplasma californicum	41	60	34	54	0	185	177	67	26	119	25	73	220	41	92	73	102	43	123	63	90	72	58	126	81	37	347	66	126	306	76	104	169	68	245	264	136	205	101	265	89	99	91	39	83	133	105	170	108
Acidovorax sp. KKS102	0	0	106	17	0	0	0	14	0	0	63	61	23	0	0	57	0	0	77	0	156	0	0	32	58	24	22	0	0	0	0	33	0	0	0	0	43	0	16	167	0	28	0	0	0	21	140	107	34
Candidatus Planktophila versatilis	751	428	411	948	185	451	90	754	0	20	571	481	168	0	212	306	571	330	0	0	172	329	399	115	264	0	0	100	128	281	347	0	430	418	337	0	104	157	0	202	136	184	0	0	0	0	232	0	0
Klebsiella oxytoca	179	36	12	284	198	27	236	171	0	14	226	176	1189	0	126	86	37	126	123	546	57	26	21	64	41	245	13	71	382	934	206	19	164	37	134	108	49	50	320	193	178	148	960	271	196	785	548	113	235
Mycoplasma leachii	181	582	0	0	0	350	261	142	97	571	0	398	0	0	102	369	0	602	797	356	440	476	0	0	270	118	373	0	479	426	359	0	0	0	341	0	258	260	541	335	197	153	211	0	144	231	229	251	102
Chloroflexus aurantiacus	24	35	59	427	89	217	415	158	150	78	175	156	323	167	122	257	159	431	90	477	211	189	358	324	149	285	204	346	123	180	155	0	0	100	29	155	239	80	15	39	0	142	125	23	668	78	144	449	126
Aeromonas veronii	56	721	297	551	21	302	482	183	244	380	102	115	375	55	331	236	277	236	209	0	275	537	297	154	242	153	614	803	86	208	77	141	153	489	334	0	185	233	360	90	30	291	1178	641	521	0	438	501	679
Bacteriovorax stolpii	15	7	298	50	145	27	65	0	9	29	1042	412	27	15	34	13	13	48	45	46	50	0	43	37	53	0	103	24	16	23	308	0	291	304	0	12	25	51	37	25	33	97	11	0	23	37	125	63	50
Slackia heliotrinireducens	0	251	310	271	633	248	692	0	43	33	0	304	0	0	0	183	0	0	0	786	207	120	292	0	77	0	0	220	599	359	0	87	94	0	349	55	285	373	0	0	0	9	76	230	87	0	157	285	0
Alicycliphilus denitrificans	0	0	287	18	0	0	0	0	0	26	164	111	1160	0	122	120	67	0	121	0	44	0	0	33	67	49	0	302	0	0	75	34	37	180	0	0	0	0	17	44	59	22	0	0	0	0	108	0	0
Fusobacterium nucleatum	540	412	346	378	299	442	608	463	358	465	185	269	803	151	343	751	406	553	177	77	380	547	335	280	310	309	401	568	711	328	125	577	418	352	455	327	280	367	664	246	220	294	300	566	555	178	376	350	178
Pseudomonas fragi	211	297	403	694	138	296	270	359	292	197	328	360	945	209	13	188	252	297	281	501	616	349	116	273	401	642	198	525	192	1155	303	385	354	274	351	264	350	196	144	76	204	289	538	381	154	266	775	178	431
Mycoplasma agalactiae	274	19	225	155	58	35	113	64	24	127	48	116	70	39	66	17	0	41	29	120	43	34	83	24	49	36	0	125	0	117	0	149	0	98	235	126	0	98	24	127	0	31	116	38	0	64	45	54	129
Methylomonas clara	0	24	0	16	165	0	0	27	0	32	1148	764	178	0	182	298	21	52	839	0	82	22	0	46	74	545	21	159	0	0	184	944	102	62	0	0	83	0	15	80	54	173	0	0	25	0	71	0	0
Leptospira interrogans	127	88	174	56	195	96	412	186	46	72	64	94	200	21	48	146	114	179	111	324	151	46	60	163	108	58	90	204	250	206	245	148	131	106	165	171	88	142	124	34	104	170	165	81	129	34	188	191	146
Candidatus Kinetoplastibacterium sorsogonicusi	80	118	132	239	148	435	696	88	427	391	122	95	469	40	363	179	100	85	121	799	199	282	57	49	449	74	34	644	83	120	149	662	719	101	651	357	134	504	816	65	438	129	328	231	630	229	264	390	53
Citrobacter freundii	0	93	127	0	64	124	124	511	65	78	136	163	712	171	234	184	72	73	104	26	114	0	98	117	244	47	102	221	159	697	159	197	119	86	134	0	57	317	159	140	131	412	486	182	192	378	458	191	250
Cupriavidus sp. USMAA2-4	128	296	391	411	473	380	396	392	504	428	268	401	1070	255	373	620	183	543	372	588	332	289	741	315	328	218	218	822	320	494	153	581	328	184	308	355	549	445	530	386	279	600	952	369	491	179	382	406	278
Candidatus Baumannia cicadellinicola	69	0	56	91	406	0	297	38	215	513	42	122	741	0	0	306	57	0	207	105	226	181	98	84	205	0	0	0	565	206	64	0	189	460	165	55	114	978	169	445	75	74	0	461	70	112	118	381	0
Blattabacterium cuenoti	118	636	389	351	437	160	597	357	333	269	288	420	106	471	100	264	147	438	356	362	260	571	126	182	279	0	201	95	243	531	383	675	326	148	497	812	98	396	182	383	387	445	615	454	239	433	439	246	273
Campylobacter helveticus	46	89	150	166	51	186	263	175	214	311	0	54	0	341	116	92	38	48	34	70	163	40	16	42	176	125	39	0	188	68	148	116	31	57	205	147	380	516	70	444	0	98	136	153	162	19	78	32	226
Campylobacter ureolyticus	0	67	94	30	34	21	33	100	43	0	28	40	61	45	39	61	38	217	0	70	25	40	81	14	17	0	77	0	70	205	21	0	31	0	55	18	265	0	28	0	0	12	0	22	35	19	20	32	30
Geobacillus kaustophilus	0	83	164	75	21	51	41	94	18	65	52	34	0	113	0	76	71	0	43	87	0	100	40	0	85	0	97	137	88	554	132	216	117	24	85	115	237	0	18	0	0	160	0	82	101	0	33	98	187
Bacillus bombysepticus	0	0	0	0	12	28	0	0	239	86	0	0	309	202	0	14	0	17	158	0	30	0	0	0	12	0	0	25	32	468	58	0	0	7	145	227	247	59	0	0	17	88	1113	0	24	0	36	0	62
Deinococcus ficus	736	120	230	254	103	190	50	307	109	57	320	145	31	557	297	31	639	444	473	54	135	123	50	215	226	288	505	112	72	367	130	44	48	351	273	254	116	88	108	227	152	535	208	268	0	426	160	48	1107
Sodalis glossinidius	0	11	0	72	0	0	0	0	0	0	0	0	0	0	0	10	0	0	33	0	0	0	0	0	11	140	0	0	0	0	0	0	0	0	0	18	0	0	13	0	24	612	456	0	0	0	0	0	0
Gordonia phthalatica	91	398	0	0	368	286	653	75	566	662	110	268	1099	270	230	363	150	383	0	554	348	0	643	334	225	124	38	436	559	407	168	115	498	341	0	73	75	265	251	660	888	36	101	478	344	0	181	157	60
Chryseobacterium joostei	928	10	9	14	31	0	0	34	7	14	6	0	9	0	18	9	26	11	0	32	17	9	37	6	13	0	44	0	0	47	10	13	0	52	6	17	17	9	6	17	34	3	8	0	5	8	12	0	0
Chryseobacterium sp. G0186	1095	36	0	14	0	0	15	120	20	27	19	18	37	73	65	9	69	44	31	0	34	18	7	6	10	19	0	83	11	78	10	53	0	78	12	17	0	9	6	17	23	45	8	10	11	25	36	7	7
Wigglesworthia glossinidia	110	197	180	217	162	297	211	60	274	143	134	87	329	364	351	261	273	271	165	280	201	289	156	225	218	67	310	352	38	328	102	0	50	122	263	207	243	245	113	296	159	285	326	175	148	149	282	177	169
Mannheimia sp. USDA-ARS-USMARC-1261	45	222	336	165	100	184	164	149	354	236	69	175	1060	180	256	232	245	360	51	173	125	199	628	111	259	42	115	582	256	407	105	374	218	341	299	73	340	171	251	478	173	158	168	109	218	37	246	283	90
Desulfovibrio fairfieldensis	216	256	607	244	227	195	222	355	289	460	338	292	609	367	331	412	409	130	93	94	338	216	394	341	413	394	418	345	32	92	541	1054	254	386	74	224	666	258	549	399	536	364	548	413	249	525	440	405	223
Prochlorococcus marinus	279	241	317	141	285	174	185	270	67	313	209	203	366	106	460	191	284	226	145	524	329	207	258	105	229	98	236	343	110	224	198	163	236	215	218	311	249	233	198	312	210	230	207	185	206	226	245	356	127
Mycoplasma dispar	507	104	263	316	335	168	538	307	167	294	211	552	168	318	286	71	487	479	441	245	146	327	151	115	185	220	498	256	439	279	222	135	183	245	432	452	443	379	98	259	203	579	534	77	216	152	267	148	439
Variovorax sp. PMC12	0	11	37	0	17	0	0	12	0	7	82	40	20	0	152	170	0	0	0	0	185	20	0	96	72	267	0	108	0	0	62	85	31	187	0	0	0	19	28	0	24	24	0	0	34	55	45	0	0
Dehalococcoides mccartyi	0	0	58	188	0	321	513	39	0	0	0	0	256	0	0	412	0	752	53	0	469	312	0	262	247	195	181	0	219	106	66	90	294	59	0	0	0	60	788	576	155	57	317	682	648	0	61	0	0
Staphylococcus epidermidis	74	65	61	97	54	80	42	194	83	96	108	183	0	103	42	59	24	125	55	90	57	77	73	36	44	13	87	0	30	331	41	93	20	37	106	83	0	62	45	48	48	423	437	155	60	60	379	143	97
Lysobacter antibioticus	0	31	26	0	24	0	0	70	20	0	78	0	0	32	36	14	0	0	0	0	105	28	0	20	24	146	81	0	0	0	88	0	0	27	38	103	53	0	0	0	0	43	47	31	48	26	64	0	0
Candidatus Fonsibacter ubiquis	77	87	105	17	226	231	221	140	192	265	62	91	161	51	188	239	148	108	58	78	154	112	163	220	82	23	65	287	236	268	0	97	141	192	214	41	170	171	63	83	334	82	95	49	13	104	117	35	151
Chryseobacterium lactis	814	18	45	0	13	8	40	10	46	30	0	49	16	0	41	16	15	29	27	56	25	32	6	28	11	42	0	59	19	0	34	0	50	23	5	44	15	46	11	15	30	39	54	26	5	7	18	19	24
Gardnerella vaginalis	0	19	31	25	57	277	0	336	48	25	23	23	0	38	0	34	382	81	345	117	63	202	0	259	29	35	0	123	0	0	0	49	0	32	23	31	0	481	24	0	42	236	57	0	19	31	44	53	202
Paraprevotella xylaniphila	85	52	52	98	16	38	61	116	53	21	26	50	209	84	36	113	70	402	16	65	93	37	45	39	74	39	36	0	130	32	20	0	29	35	51	34	35	53	26	171	92	579	31	20	32	34	79	102	125
Acidovorax carolinensis	29	321	141	414	527	361	535	125	375	427	174	389	539	57	274	547	237	181	279	480	737	200	446	316	461	235	73	824	881	256	26	435	982	692	360	69	238	645	334	740	653	199	0	493	650	209	367	534	38
Entomoplasma somnilux	161	455	211	550	284	405	416	299	581	354	156	323	519	351	254	314	346	610	241	245	176	394	205	296	303	470	272	257	363	480	386	163	265	295	308	492	587	161	296	260	244	344	357	400	454	365	302	22	317
Methylibium sp. Pch-M	0	0	0	0	0	0	0	0	0	0	34	0	0	0	0	0	0	0	41	0	242	0	0	0	14	101	0	0	0	0	0	0	0	138	0	0	0	0	0	0	0	89	0	0	0	0	142	0	36
Cupriavidus gilardii	0	15	25	20	22	27	0	0	0	29	18	0	0	0	51	27	0	0	23	0	248	0	21	37	7	28	0	0	0	0	0	0	0	0	0	0	0	0	0	98	33	8	22	0	0	0	112	0	0
Burkholderia cepacia	473	286	0	89	83	163	32	482	211	146	178	173	61	336	178	100	112	24	473	0	111	138	48	138	89	947	363	0	93	438	271	143	31	94	162	327	187	38	42	36	98	392	534	108	102	420	186	156	237
Chryseobacterium gallinarum	738	12	0	0	0	11	54	0	16	0	8	7	0	12	28	11	0	13	9	38	0	22	9	8	6	0	0	40	0	0	0	16	17	52	22	30	21	21	31	20	41	13	9	12	19	10	7	17	0
Lysobacter sp. TY2-98	55	0	0	36	80	0	0	30	34	0	0	32	0	0	0	0	0	58	41	0	539	239	928	0	27	0	46	524	0	0	0	0	0	0	0	0	0	228	0	0	0	29	0	0	0	0	16	0	72
Oenococcus sicerae	31	121	51	225	23	140	313	0	78	353	0	110	139	0	140	207	26	98	23	569	187	54	374	57	77	0	0	398	255	279	29	118	213	52	223	25	52	286	76	352	372	0	0	59	377	0	106	365	0
Streptococcus anginosus	31	166	51	0	69	279	0	0	116	10	151	0	250	31	52	14	103	164	46	142	85	136	88	19	115	85	26	0	32	787	57	0	213	26	19	75	0	181	95	100	0	50	0	30	47	25	88	150	41
Spiroplasma sp. NBRC 100390	0	0	0	269	0	0	0	311	0	0	0	175	897	0	0	0	151	0	0	0	112	0	242	0	51	0	0	0	117	612	0	0	0	0	299	165	0	0	0	0	0	0	0	0	92	240	0	0	0
Candidatus Azobacteroides pseudotrichonymphae	220	200	0	83	441	369	227	207	79	61	230	446	56	94	231	112	339	399	118	96	121	248	312	347	94	144	80	252	32	0	145	358	302	341	207	304	209	368	58	254	68	177	186	271	48	102	206	326	41
Sphingomonas sp. PAMC26645	254	165	452	335	250	153	0	673	264	41	0	225	190	715	215	113	351	313	0	129	116	0	30	338	200	271	538	68	130	443	196	483	0	35	0	0	211	0	208	0	0	182	0	324	86	103	73	322	390
Ramlibacter tataouinensis	0	20	0	0	0	0	58	44	25	26	146	189	0	0	68	18	33	0	60	0	88	0	0	25	139	110	34	128	0	60	443	0	165	568	0	97	66	0	25	65	87	54	0	0	0	130	80	0	0
Spiroplasma diminutum	151	251	372	179	89	163	131	132	94	108	92	89	54	150	102	202	25	128	136	138	66	185	257	56	112	138	102	242	217	226	112	0	83	101	90	49	201	151	37	0	99	105	157	29	137	49	86	63	119
Spiroplasma atrichopogonis	23	110	297	30	150	0	228	0	42	29	0	0	0	0	51	40	0	0	0	0	62	0	16	0	17	103	0	36	23	135	0	287	31	0	14	0	75	0	0	0	0	12	151	0	34	0	32	156	0
Mycoplasma columbinum	548	301	253	248	303	371	395	488	642	167	563	284	307	749	174	274	369	688	463	157	132	270	219	463	459	470	523	384	70	410	190	304	94	458	267	414	512	286	400	332	149	514	508	230	208	389	303	308	338
Vibrio vulnificus	66	209	270	292	473	282	379	333	215	202	330	282	295	261	93	154	313	139	37	376	207	216	478	454	285	135	237	237	877	442	410	583	203	247	69	159	164	261	182	186	465	313	244	157	183	280	244	57	97
Chryseobacterium sp. StRB126	871	5	8	19	21	17	27	5	6	3	12	6	9	0	11	0	16	10	7	0	5	8	7	6	19	9	0	30	10	28	26	24	0	111	17	15	0	16	23	0	113	10	21	18	10	8	5	7	6
Streptococcus dysgalactiae	114	83	0	187	63	51	41	171	89	18	225	17	102	28	32	152	71	90	64	434	78	25	101	35	63	52	145	182	117	467	53	0	39	0	102	92	142	48	17	138	93	30	211	54	86	92	195	138	168
Mesoplasma florum	223	54	122	73	356	100	427	61	301	144	429	219	67	74	230	149	400	470	83	170	81	260	289	91	147	34	31	831	647	0	34	94	0	589	156	389	308	186	479	240	121	298	82	107	94	90	169	103	73
Prevotella melaninogenica	279	114	249	368	258	357	302	102	451	438	298	413	293	625	224	352	193	221	402	320	255	122	231	314	370	404	276	224	359	209	108	29	320	408	377	394	851	311	301	188	0	368	259	223	294	151	259	16	353
Mycoplasma canis	32	124	208	271	397	114	46	69	40	62	231	169	228	31	125	85	184	67	71	0	226	139	45	39	165	58	134	101	260	142	205	0	174	318	38	281	53	79	175	103	103	59	94	61	32	0	136	110	146
Fusobacterium gonidiaformans	57	126	47	38	63	26	82	78	268	306	226	51	257	199	113	38	0	30	21	350	31	0	61	369	92	0	97	46	235	128	0	36	157	287	840	369	48	167	0	46	0	38	64	27	14	23	131	20	0
Campylobacter lari	197	60	40	130	453	177	142	94	353	399	254	407	177	195	208	44	122	156	258	188	283	65	0	151	250	292	229	157	151	257	91	31	101	21	280	0	531	164	408	398	53	362	128	330	12	20	316	306	324
Streptomyces xinghaiensis	142	111	186	261	209	230	163	109	248	193	172	251	381	113	496	441	164	150	170	390	295	74	442	226	225	26	48	45	465	381	52	179	389	355	85	183	188	47	157	275	493	228	210	271	429	230	154	411	261
Hydrogenophaga sp. NH-16	166	291	354	44	147	209	96	473	104	43	444	216	268	428	187	103	220	210	423	0	18	0	118	285	107	546	281	106	102	149	214	210	91	415	139	321	0	0	0	0	36	391	541	159	50	269	199	183	349
Ralstonia pickettii	30	44	98	197	66	54	0	410	0	49	710	159	0	0	0	106	25	0	22	0	33	52	170	37	59	27	101	239	31	0	359	114	82	250	143	338	99	50	18	0	33	281	177	29	15	49	137	41	118
Rhodopseudomonas palustris	0	483	0	81	243	223	59	23	0	267	251	244	74	246	233	238	0	87	62	126	68	36	117	380	61	490	0	132	0	62	0	157	170	0	49	0	0	34	0	67	0	343	367	158	354	33	188	143	244
Acinetobacter nosocomialis	11	11	9	0	0	0	16	18	0	4	34	20	0	0	13	10	0	24	25	0	31	0	8	7	31	51	0	36	11	0	31	43	369	37	7	18	0	9	0	0	803	57	8	32	6	45	22	0	0
Borreliella afzelii	334	109	213	171	192	368	214	0	46	36	113	22	266	74	42	215	0	118	418	397	61	423	26	23	37	373	126	0	38	55	69	94	255	31	111	60	0	93	228	120	605	139	440	391	281	0	138	103	98
Psychromicrobium lacuslunae	0	0	0	0	33	0	0	344	0	0	218	185	0	0	25	20	149	189	471	0	25	196	0	0	33	41	304	0	0	134	0	0	185	37	161	397	0	0	55	145	0	204	0	0	23	800	90	0	148
Desulfoglaeba alkanexedens	81	158	133	134	209	110	175	44	76	303	99	48	36	81	92	72	101	214	0	62	445	107	316	174	272	37	103	455	125	243	0	103	111	271	170	229	270	0	125	66	221	152	0	155	41	0	336	140	133
Blattabacterium clevelandi	388	190	410	548	41	200	0	243	35	90	34	66	299	0	0	494	230	703	208	85	91	437	0	34	69	152	141	0	228	166	0	70	0	278	100	45	0	93	102	179	60	223	164	159	112	0	411	38	219
Sneathia amnii	89	29	609	293	66	642	470	309	93	96	90	105	666	29	67	0	443	314	67	272	65	78	126	36	140	109	327	665	305	178	165	0	82	74	89	455	789	124	36	144	161	72	264	114	60	120	93	62	430
Mycoplasma yeatsii	0	32	54	0	24	119	285	18	41	11	40	78	474	0	112	59	0	35	74	202	18	116	47	81	66	30	0	211	102	197	31	42	0	55	20	27	165	83	142	53	36	71	49	0	0	27	85	91	22
Dickeya dadantii	154	182	415	87	275	99	221	433	96	21	240	247	217	87	0	0	219	186	231	67	265	173	125	566	229	321	298	246	248	197	467	139	241	495	105	389	292	55	283	462	454	330	293	315	411	18	232	289	780
Alistipes sp. Marseille-P5997	125	345	34	0	429	150	0	0	233	135	202	245	149	247	23	240	0	88	125	0	296	255	0	280	144	0	0	199	256	372	499	421	285	173	199	134	345	312	0	0	226	156	31	79	545	101	201	29	0
Chlorobium phaeobacteroides	75	129	773	25	500	102	54	165	0	0	367	312	338	0	362	0	62	318	85	58	145	0	107	162	252	379	224	0	193	338	348	573	104	0	0	0	250	31	602	183	0	182	28	108	19	122	258	78	99
Spiroplasma eriocheiris	79	48	32	13	15	284	28	65	49	45	36	47	71	20	67	53	16	21	44	0	119	34	112	12	78	18	100	31	61	29	36	249	0	49	71	16	0	33	363	0	107	69	58	0	0	32	22	27	0
Pseudomonas fluorescens	0	0	31	13	85	17	55	63	36	50	58	45	17	19	130	85	48	20	43	0	42	34	27	12	28	52	0	215	20	114	35	97	0	48	0	0	32	48	24	155	21	77	14	37	29	47	49	40	25
Klebsiella quasipneumoniae	155	43	0	132	98	40	0	268	28	79	54	52	0	132	50	0	92	211	0	271	85	19	31	27	99	0	132	71	159	0	0	84	61	0	66	36	74	74	95	72	0	398	0	0	0	234	139	46	204
Solimonas sp. K1W22B-7	0	0	125	0	23	0	176	17	134	139	0	0	55	0	17	122	0	0	23	0	101	0	22	0	68	754	0	245	0	0	0	0	0	0	0	0	0	26	0	148	33	82	45	0	0	0	26	0	0
Bacillus velezensis	223	20	83	13	90	201	58	0	0	46	0	0	218	101	46	63	17	86	46	62	67	89	0	37	70	0	0	162	21	0	56	256	0	68	121	49	67	17	25	0	132	407	150	19	102	16	121	126	0
Rickettsia prowazekii	63	0	78	0	163	284	0	69	20	61	19	317	0	0	231	519	0	0	0	96	190	0	290	0	164	0	0	101	162	753	29	718	0	53	321	254	628	184	0	0	34	34	93	0	32	0	126	44	21
Halotalea alkalilenta	120	176	362	26	30	614	750	176	275	455	171	260	539	279	339	410	266	296	0	306	329	351	596	713	268	110	441	385	411	659	0	406	55	134	192	194	466	435	148	65	261	150	0	192	223	0	263	332	105
Aeromonas hydrophila	79	26	22	0	0	0	0	0	0	17	0	16	71	26	0	23	44	0	59	0	29	23	19	0	13	744	0	0	0	0	0	33	0	0	0	0	0	22	16	42	29	113	0	0	0	0	15	0	0
Aquifex aeolicus	0	23	189	0	34	249	199	0	144	284	28	27	0	137	364	0	76	0	138	141	177	81	0	0	80	253	274	74	47	0	170	175	127	39	0	0	0	0	0	671	50	37	0	309	0	0	92	223	0
Agrobacterium tumefaciens	45	66	129	59	99	0	0	135	28	36	451	318	0	45	114	230	56	47	286	69	148	0	0	165	100	103	38	144	0	34	104	540	740	112	27	0	0	19	55	182	73	84	50	107	125	55	70	31	44
Anoxybacillus flavithermus	0	11	0	29	98	20	32	0	56	14	27	0	80	0	50	59	55	24	33	34	24	0	0	287	11	41	0	0	46	100	62	56	31	0	27	0	0	0	739	180	0	18	181	0	22	18	51	62	0
Intestinimonas butyriciproducens	77	338	126	431	369	278	222	148	168	412	94	205	380	115	109	394	64	407	29	529	275	135	437	638	277	106	65	123	198	460	71	293	370	96	184	124	448	547	592	125	251	31	0	369	584	62	231	479	25
Caldicellulosiruptor kristjanssonii	86	0	106	57	0	156	186	154	0	0	0	0	116	0	0	10	250	228	0	198	24	0	15	93	0	0	73	138	177	32	20	0	0	0	26	69	72	0	27	70	0	6	304	21	0	0	37	30	28
Cardinium endosymbiont of Sogatella furcifera	0	0	0	148	0	303	161	123	35	36	34	0	0	167	63	0	93	0	294	0	0	0	0	0	69	154	95	0	0	0	0	0	154	47	168	0	0	94	379	0	0	105	42	54	0	273	64	0	221
Anaerococcus mediterraneensis	483	126	26	64	47	203	0	300	60	167	20	152	173	128	18	72	133	34	338	295	53	28	114	20	88	471	27	52	33	0	208	41	44	81	77	156	321	27	178	52	210	414	239	92	49	235	46	45	148
Arsenophonus nasoniae	199	434	194	287	56	162	286	487	201	383	40	134	195	639	326	248	384	350	369	130	135	248	80	273	244	337	200	106	117	339	568	263	26	450	272	267	346	126	424	229	247	352	378	398	129	683	224	124	361
Candidatus Phytoplasma mali	476	125	180	97	324	198	106	161	114	202	156	173	296	73	124	163	243	464	55	224	100	96	78	180	218	33	217	176	188	438	169	325	151	214	176	236	304	153	90	59	199	196	326	245	204	119	157	76	96
Treponema succinifaciens	110	353	108	14	16	79	95	324	0	249	13	13	393	457	0	10	273	162	0	167	60	19	140	27	109	240	279	35	157	262	20	55	60	0	144	247	255	128	269	142	24	282	32	21	244	178	181	167	260
Pseudomonas sp. URMO17WK12:I11	0	10	0	0	0	0	29	0	0	6	0	12	0	0	0	0	0	42	0	0	76	0	0	12	5	0	17	0	0	0	0	0	27	0	0	16	0	0	37	32	0	32	0	0	0	0	40	0	0
Sphingomonas panacis	0	124	297	310	187	229	0	337	0	70	220	236	260	288	204	32	120	459	0	111	139	63	308	0	171	695	0	232	112	0	100	413	100	181	217	350	361	272	267	117	394	233	295	173	18	147	155	50	119
Staphylococcus haemolyticus	101	106	107	105	64	39	42	357	136	145	18	34	208	216	33	245	96	122	119	133	246	101	144	133	90	198	172	301	178	692	53	202	99	157	156	152	72	157	116	257	63	450	43	83	80	282	425	380	10
Maize bushy stunt phytoplasma	58	0	48	38	0	105	0	95	72	56	0	0	0	0	0	0	0	0	0	89	96	51	0	71	43	0	394	0	0	0	161	0	160	0	70	468	0	146	71	0	0	16	0	0	29	188	99	80	0
Komagataeibacter medellinensis	0	357	0	54	160	0	0	119	271	255	82	224	0	81	0	0	157	315	0	0	0	0	0	333	168	0	161	87	111	81	0	206	0	317	195	66	0	159	183	0	0	44	20	156	233	88	85	19	0
Klebsiella aerogenes	323	210	265	142	53	178	78	659	202	41	338	74	97	178	122	48	74	57	323	55	79	110	51	209	49	213	122	57	55	268	149	227	74	75	107	116	149	45	121	87	0	336	705	137	27	320	251	124	271
Rhizobacter gummiphilus	0	0	0	0	22	27	0	0	0	0	91	53	0	30	0	27	0	0	0	0	65	0	63	0	7	27	0	0	0	89	0	0	0	50	0	0	0	0	0	0	0	56	22	0	30	24	34	0	0
Lactobacillus casei	0	11	0	0	0	21	0	0	0	15	0	0	696	23	13	10	19	24	0	0	13	20	0	42	6	21	19	0	0	0	0	0	0	0	27	0	0	19	0	74	0	141	0	0	0	19	0	0	0
Serratia sp. SSNIH1	71	0	39	0	0	0	0	104	30	54	0	0	0	0	0	0	78	0	0	108	52	41	34	0	41	0	0	0	0	0	0	0	0	0	0	133	0	0	0	0	0	44	0	45	179	0	54	0	0
Thermoanaerobacter siderophilus	280	127	275	331	69	286	430	327	105	115	181	55	435	0	95	91	201	335	56	171	92	131	132	137	69	153	347	149	77	251	155	47	128	171	268	406	186	93	126	0	203	135	249	161	151	76	197	116	270
Proteus mirabilis	79	128	108	147	164	189	19	287	90	64	143	147	247	234	104	146	76	166	128	40	151	184	37	129	169	311	111	126	27	451	36	199	126	22	118	127	131	99	113	148	43	309	622	226	119	181	269	72	216
Pseudomonas monteilii	0	0	0	0	0	0	0	0	0	0	12	0	0	0	0	9	0	0	0	0	45	0	0	0	25	112	17	0	0	0	0	0	0	0	0	0	0	0	0	0	0	11	91	686	72	0	23	14	0
Chlorobium chlorochromatii	0	194	224	245	128	246	572	54	325	265	45	176	134	49	14	430	0	157	37	76	231	152	299	167	142	68	0	318	102	185	23	94	0	83	89	0	0	166	76	201	351	47	18	119	326	60	64	120	65
Candidatus Phytoplasma ziziphi	104	305	171	137	333	219	100	171	195	113	190	144	125	104	216	77	259	294	0	0	210	152	148	107	190	95	29	167	178	104	96	0	286	203	83	112	231	145	278	169	189	205	232	200	18	85	178	120	137
Rhizorhabdus dicambivorans	163	127	0	258	72	88	94	18	224	180	675	135	117	32	332	203	108	103	490	199	89	86	23	220	130	119	470	0	67	244	0	124	135	382	235	158	54	136	60	0	106	140	508	0	115	265	140	0	0
Flavobacterium psychrophilum	15	164	113	181	34	110	44	376	238	134	121	99	260	91	86	68	51	64	46	93	67	94	43	56	102	70	116	122	47	68	28	77	105	38	137	111	76	191	122	25	83	176	136	88	93	12	401	116	40
Candidatus Kinetoplastibacterium crithidii	52	102	0	0	39	0	0	0	0	0	32	31	0	0	0	163	43	55	0	0	0	0	0	32	0	0	0	0	0	0	0	0	0	44	0	0	0	0	32	0	57	0	0	0	26	0	15	0	0
Brachyspira hyodysenteriae	150	160	67	99	191	74	118	127	68	93	33	97	232	54	77	291	181	288	112	229	90	72	87	109	189	37	92	87	70	102	63	52	56	136	179	55	68	102	142	242	0	150	91	26	124	77	128	217	99
Tabrizicola sp. K13M18	0	79	33	27	387	73	0	0	0	184	25	96	0	40	0	144	0	43	0	185	89	35	0	99	130	0	69	129	125	0	0	0	111	169	48	0	0	304	75	262	220	43	30	39	449	0	12	140	0
Mycoplasma suis	0	27	0	72	0	49	0	30	34	0	0	32	393	54	0	49	45	0	82	0	120	96	116	34	54	150	0	88	225	82	51	139	75	91	66	0	91	137	0	0	0	73	81	105	111	89	62	0	72
Chryseobacterium nakagawai	389	5	30	0	14	33	0	5	6	9	17	27	33	0	21	45	8	0	7	0	15	57	59	0	7	8	24	15	19	0	9	59	0	46	0	0	0	8	0	15	50	67	7	0	28	23	13	0	0
Arcobacter butzleri	74	81	61	61	136	17	27	304	92	66	56	131	183	18	115	132	92	0	139	0	81	97	184	193	119	51	31	178	76	387	120	234	76	170	122	75	154	139	80	210	20	149	219	106	140	60	275	154	37
Aster yellows witches'-broom phytoplasma	0	82	69	56	31	38	121	23	26	150	26	25	0	335	119	113	70	134	0	129	23	148	30	52	94	116	0	0	130	63	0	107	0	106	25	34	210	70	78	0	46	79	31	81	107	34	48	175	28
Sphingomonas melonis	52	0	0	0	38	0	0	0	0	0	0	0	0	0	29	0	0	0	0	0	142	0	73	0	26	47	0	0	0	0	0	0	0	0	0	0	0	0	0	0	0	28	38	99	78	84	89	36	102
Herminiimonas arsenicoxydans	0	39	0	0	20	24	0	0	133	9	631	189	0	0	15	35	22	0	0	0	15	23	0	0	20	97	0	0	0	0	0	0	0	0	16	0	0	0	163	43	0	43	0	0	0	0	46	0	0
Thermodesulfobacterium geofontis	46	23	19	46	291	251	401	203	29	23	423	110	104	69	79	83	173	98	17	212	38	61	164	228	190	21	177	0	143	485	0	59	64	271	56	336	39	194	71	37	0	130	309	222	187	38	93	48	76
Dickeya dianthicola	22	43	54	29	16	20	32	0	137	28	27	0	20	22	37	10	18	46	0	34	48	38	31	81	22	0	19	35	0	66	0	0	30	73	0	18	36	18	67	426	48	24	0	0	310	0	13	61	29
Psychrobacter arcticus	0	204	202	65	398	199	35	54	230	231	75	218	88	24	153	131	41	259	18	188	242	194	87	317	225	112	0	275	353	110	45	249	270	308	59	20	122	123	272	437	134	66	18	329	323	80	203	408	48
Streptococcus mitis	409	36	0	24	55	67	107	81	46	36	68	176	0	74	42	17	31	0	362	0	20	0	0	0	46	34	0	59	38	0	34	47	0	0	0	30	0	31	46	0	0	129	28	0	0	0	106	26	0
Mesoplasma coleopterae	0	54	0	0	0	0	265	20	161	12	45	22	0	73	125	0	549	117	0	0	0	129	0	23	46	0	0	0	76	0	68	0	51	0	66	89	0	0	45	0	0	49	0	35	74	30	73	0	48
Clostridium kluyveri	19	82	76	49	14	59	13	56	620	39	102	55	67	111	68	45	8	49	70	14	81	16	20	11	115	76	16	59	48	14	17	12	13	39	44	45	31	23	17	0	101	57	62	27	19	38	53	6	6
Arcobacter skirrowii	45	55	55	74	33	0	0	12	70	44	14	13	0	45	164	30	37	24	34	68	74	177	445	124	50	20	57	0	23	67	21	426	246	0	148	36	0	262	289	616	24	12	0	43	11	0	70	15	44
Anoxybacillus kamchatkensis	0	333	17	14	0	187	30	0	0	27	13	0	186	41	12	0	223	66	0	63	102	0	15	0	98	0	0	66	21	0	0	0	0	35	12	17	0	17	0	402	225	55	0	40	178	0	100	14	0
Fervidobacterium pennivorans	66	16	54	65	24	89	190	615	21	289	60	0	0	393	56	0	274	0	198	101	181	0	0	20	98	302	112	0	0	197	30	418	0	83	20	53	164	0	20	160	251	354	0	32	67	161	254	183	65
Chlamydia pecorum	254	186	0	167	328	57	92	139	278	144	155	188	228	63	215	283	474	134	48	194	209	223	90	0	205	58	162	305	65	190	470	80	87	53	266	102	211	213	117	206	346	256	424	243	64	258	181	44	167
Thermodesulfobium acidiphilum	289	295	194	156	97	119	227	216	148	60	96	0	71	104	282	58	283	167	39	40	202	115	56	113	91	96	223	252	27	79	97	200	0	176	236	212	306	44	275	128	0	141	195	50	120	43	195	291	69
Thermosipho africanus	40	88	49	264	0	18	29	22	0	32	24	12	18	20	23	107	17	169	0	31	110	35	57	160	30	18	102	96	21	180	0	25	0	0	48	0	33	100	0	32	0	252	15	326	30	32	34	42	0
Pseudolabrys sp. FHR47	0	357	273	22	0	0	0	219	0	151	20	0	30	165	0	118	304	352	375	254	110	175	94	347	99	365	226	373	137	50	0	0	91	139	239	0	55	28	205	108	362	54	0	287	0	594	114	115	0
Bordetella sp. HZ20	0	0	0	0	58	0	0	0	0	0	0	78	0	0	0	12	0	0	0	0	29	0	0	0	20	0	22	0	0	0	0	0	72	0	0	0	0	0	162	384	0	28	0	0	0	0	45	0	0
[Eubacterium] minutum	586	286	333	386	133	0	65	49	0	0	0	213	323	0	153	120	112	190	203	482	124	39	288	194	134	0	0	0	46	135	167	0	0	226	351	145	299	113	111	0	343	145	434	0	91	0	193	0	267
Thioalkalivibrio sulfidiphilus	265	277	93	149	0	239	109	207	236	49	0	45	339	75	0	17	0	439	539	173	187	398	429	46	131	138	545	121	78	0	175	0	260	158	23	152	314	316	23	122	165	91	168	145	76	92	119	52	299
Yersinia entomophaga	19	28	62	12	167	34	109	165	259	189	0	78	17	0	106	260	0	20	14	29	124	66	13	12	154	34	239	90	174	169	104	95	233	0	169	121	125	189	23	0	143	66	14	198	19	15	102	65	0
Bacillus amyloliquefaciens	141	20	0	80	15	36	0	0	13	0	25	48	0	0	114	54	50	21	0	62	33	0	57	12	40	203	137	0	21	0	0	0	0	34	0	33	34	0	50	0	0	249	569	0	31	66	40	28	40
Shinella sp. HZN7	0	10	52	14	47	0	0	0	0	0	568	452	0	0	48	28	18	0	446	0	58	0	60	261	16	0	0	0	0	0	0	134	0	106	0	0	0	0	0	0	0	137	0	41	0	0	79	44	0
Paraburkholderia rhizoxinica	381	233	261	230	94	115	92	157	139	72	0	150	114	126	108	28	158	134	0	146	0	195	0	214	118	348	54	0	33	47	0	40	0	80	209	358	106	80	0	0	35	170	165	0	16	129	172	44	146
Sphingobium hydrophobicum	0	93	156	188	117	200	46	417	356	0	231	131	0	0	36	0	0	0	0	436	174	28	0	0	110	348	242	152	228	332	352	321	131	238	532	434	0	133	253	51	0	85	0	61	176	412	154	22	167
Stenotrophomonas sp. SAU14A_NAIMI4_5	35	0	0	0	26	63	0	0	65	11	191	21	63	0	0	0	0	0	0	0	0	0	124	0	0	351	0	56	0	0	0	44	0	29	21	0	0	29	0	0	0	19	362	134	18	170	10	0	0
Rhodoferax koreense	0	0	41	0	0	45	0	0	0	16	91	44	0	0	0	33	0	0	56	0	54	0	0	0	31	0	0	0	0	0	46	0	102	104	0	20	0	42	0	0	54	180	0	0	0	20	50	0	0
Staphylococcus xylosus	71	14	140	19	31	51	164	179	0	5	9	8	51	14	48	44	47	120	128	22	16	62	101	44	25	13	205	91	58	297	13	144	59	24	9	11	71	59	70	0	46	88	137	68	14	46	45	10	37
Mycoplasma conjunctivae	71	55	12	56	31	26	143	295	35	60	35	34	280	70	40	38	12	15	11	108	16	37	30	87	60	0	108	23	73	0	52	90	78	71	34	23	24	71	78	0	15	209	179	68	86	23	211	49	47
Sporosarcina sp. P37	126	123	242	208	171	0	0	81	0	0	64	162	0	0	59	0	157	289	0	546	58	55	0	0	125	38	18	34	0	31	0	0	0	0	151	220	0	176	78	0	0	62	0	0	0	0	84	0	0
Staphylococcus succinus	74	36	85	97	271	40	148	113	55	95	116	183	541	44	42	183	12	140	11	135	266	64	334	36	91	13	12	94	136	264	136	19	243	86	70	36	122	234	81	95	240	83	131	155	156	36	59	10	29
Pseudomonas taetrolens	164	0	134	123	0	126	101	13	0	174	0	0	21	93	106	187	0	0	140	0	51	307	0	57	29	21	0	37	192	175	0	207	0	0	0	0	0	78	101	189	0	25	0	0	0	0	73	162	154
Spiroplasma melliferum	74	18	46	49	68	67	160	265	70	126	11	66	50	55	52	17	77	98	28	539	41	65	53	137	46	51	47	0	38	139	120	94	77	16	200	90	31	93	183	300	81	100	41	18	28	75	265	116	24
Elizabethkingia miricola	230	262	252	320	424	277	313	0	96	348	93	310	367	0	159	222	159	203	125	469	337	146	163	188	171	70	65	164	236	306	24	421	334	182	230	41	234	128	197	372	0	158	47	135	226	73	208	239	0
Halomonas sp. KO116	314	153	15	194	95	266	133	435	104	90	213	174	0	183	135	82	122	39	97	169	152	81	78	0	160	101	156	207	95	193	273	0	253	339	0	164	61	46	23	30	60	168	314	230	149	0	142	153	146
Pseudomonas savastanoi	0	0	0	0	74	236	261	243	0	26	172	36	18	40	273	9	17	0	76	62	66	0	14	74	110	0	102	97	0	0	19	0	0	185	0	114	0	152	12	0	0	49	60	135	132	0	121	125	27
Burkholderia sp. MSMB0852	155	38	0	17	38	46	37	42	0	42	94	30	277	333	73	0	0	27	97	0	14	0	0	126	13	94	109	83	0	0	0	0	106	43	0	21	43	0	127	0	28	214	153	25	13	0	0	36	271
Chryseobacterium carnipullorum	526	19	49	7	22	0	0	33	6	32	18	23	9	0	11	13	8	21	7	30	5	9	42	18	10	36	8	16	20	0	0	13	41	41	24	0	16	25	0	16	22	27	0	10	25	24	9	7	39
Arcobacter molluscorum	93	104	185	175	166	120	249	15	75	73	73	118	107	53	90	106	121	182	10	122	117	93	75	114	115	61	56	85	27	99	25	0	182	78	88	150	110	122	57	86	58	114	118	114	60	140	91	64	44
Borrelia anserina	192	219	131	253	212	173	184	193	20	125	526	170	57	32	145	28	239	237	456	244	193	112	113	157	119	205	244	51	131	144	207	81	132	107	115	361	53	187	79	52	104	369	213	153	194	234	146	0	421
Paraburkholderia aromaticivorans	128	172	79	158	0	43	46	61	10	176	88	19	115	79	117	135	40	220	60	73	158	0	113	118	127	219	190	51	230	24	118	20	198	40	77	116	53	94	157	285	157	150	0	0	0	0	69	155	0
Methylocystis bryophila	0	18	31	515	55	168	54	265	0	12	204	0	0	0	336	149	0	0	0	0	20	98	26	23	28	272	442	0	76	0	34	0	102	0	245	240	0	124	92	0	0	180	28	36	0	332	117	129	0
Bordetella bronchiseptica	100	49	41	132	0	68	72	123	94	113	46	44	45	0	28	78	145	53	0	76	123	109	53	46	87	137	190	80	128	523	23	63	0	104	120	121	124	104	46	242	27	94	56	72	101	142	143	52	0
Halomonas sp. SF2003	220	445	155	0	185	198	45	207	294	0	229	93	282	0	301	70	26	232	448	144	86	248	223	366	218	144	27	50	194	376	319	40	216	236	245	152	209	131	232	407	205	303	0	90	63	255	152	109	289
Hymenobacter sedentarius	296	36	81	162	145	89	71	135	62	32	255	102	66	489	83	22	347	520	314	0	41	0	35	76	238	270	251	118	278	37	501	250	34	21	207	397	82	82	151	120	107	238	164	0	87	200	84	136	130
Candidatus Atelocyanobacterium thalassa	25	147	41	17	18	0	36	0	16	228	0	15	22	124	28	56	42	132	132	38	69	22	36	15	31	92	0	0	0	75	208	0	172	147	45	61	125	21	62	0	55	47	19	96	38	41	86	121	49
Lysobacter capsici	193	0	0	0	0	25	0	181	86	18	0	0	25	0	31	12	46	0	41	42	106	24	59	34	75	25	163	44	0	41	0	70	0	46	16	0	0	0	68	89	30	44	0	0	56	0	63	0	18
Fusobacterium mortiferum	52	76	85	57	38	78	50	38	76	140	53	82	124	17	127	108	115	164	65	106	85	106	37	74	51	16	15	55	124	77	16	44	119	173	10	14	115	43	106	140	38	107	26	66	70	28	84	119	34
Lactococcus piscium	25	12	144	83	425	249	397	41	0	203	92	163	225	75	42	22	166	0	38	38	206	198	89	31	75	0	128	201	52	37	23	159	34	21	135	20	125	252	339	325	436	47	74	0	380	0	57	52	17
Mycoplasma neurolyticum	50	146	164	197	166	23	144	150	156	162	182	192	179	149	70	167	124	185	187	114	55	44	88	107	124	274	211	200	154	149	115	126	69	146	105	101	207	83	61	161	217	127	74	24	126	101	171	69	164
Novosphingobium aromaticivorans	161	334	0	0	59	109	58	0	0	13	73	143	505	0	0	0	0	0	60	61	22	35	0	25	20	0	68	129	0	301	0	51	0	403	24	227	0	67	0	0	0	140	0	0	0	0	46	0	238
Capnocytophaga gingivalis	113	152	347	56	83	51	81	216	0	37	103	33	203	0	16	126	304	238	85	0	139	74	40	208	189	52	48	136	0	42	52	143	78	47	34	23	47	71	104	0	31	0	42	0	71	229	81	39	297
Parageobacillus thermoglucosidasius	51	17	28	56	0	0	49	9	0	11	0	30	0	0	0	46	0	0	13	52	37	0	0	0	30	94	0	0	0	102	0	22	0	71	0	0	57	0	52	0	56	9	89	0	0	14	39	0	0
Vibrio natriegens	28	102	80	55	103	113	100	53	43	122	135	123	50	152	47	68	58	147	104	128	61	159	79	68	55	216	118	111	129	125	154	0	57	128	233	247	23	70	68	0	91	93	155	93	7	79	99	29	110
Streptococcus intermedius	150	176	148	238	67	325	87	313	75	49	201	18	27	119	153	54	199	127	226	92	99	26	21	55	127	137	102	0	31	180	222	152	83	151	216	363	200	0	185	146	65	153	45	86	15	171	26	42	139
Helicobacter cinaedi	102	99	83	67	75	138	73	56	254	330	31	150	228	101	29	45	42	107	38	0	56	134	72	62	227	0	259	163	157	304	47	0	70	382	30	0	0	85	156	411	0	150	38	0	129	83	116	317	100
Pseudohongiella spirulinae	88	115	0	0	0	0	0	162	0	0	0	52	26	234	50	13	0	93	0	0	48	0	84	0	37	216	0	142	61	0	109	0	0	49	0	0	147	0	0	48	64	95	0	0	0	0	34	0	0
Soehngenia sp. W6	135	66	56	89	75	214	0	93	106	11	206	120	0	134	0	30	84	36	279	0	56	119	0	42	67	155	229	0	104	51	94	43	46	85	41	191	56	57	104	0	37	236	75	0	17	192	77	47	223
Herbaspirillum hiltneri	189	139	136	93	70	213	68	78	221	146	72	238	127	235	13	137	235	350	35	36	169	0	17	131	88	108	241	0	0	35	131	299	130	138	42	152	0	0	15	0	26	95	88	0	0	288	40	16	16
Candidatus Planktophila sulfonica	0	63	107	86	96	0	0	142	41	42	79	154	0	194	0	0	0	0	49	0	36	57	0	0	48	237	110	104	0	0	300	0	0	54	78	52	0	54	40	0	0	104	96	0	0	0	37	45	85
Ehrlichia ruminantium	25	208	82	347	222	45	36	41	47	24	61	59	90	0	28	89	104	318	19	77	69	44	71	0	87	138	43	281	103	38	162	64	345	21	15	20	0	63	154	0	164	54	74	24	406	41	21	52	33
Blochmannia endosymbiont of Polyrhachis (Hedomyrma) turneri	416	68	76	30	68	42	67	127	260	300	84	55	207	230	52	123	115	147	0	71	127	81	164	57	46	211	274	74	47	0	171	0	254	39	28	0	77	0	114	299	50	99	206	133	140	0	66	224	122
Melaminivora sp. SC2-9	0	0	0	0	59	72	57	22	25	26	315	71	0	0	67	124	0	0	0	0	22	0	0	24	20	36	0	0	0	0	0	50	0	266	0	0	0	0	0	193	0	43	0	0	0	0	125	55	0
Bdellovibrio bacteriovorus	226	14	116	56	0	77	41	0	53	9	482	284	127	169	64	101	164	30	85	86	78	0	60	17	56	259	72	91	87	254	105	108	78	189	68	137	0	24	35	46	62	114	84	54	71	0	65	78	56
Campylobacter sputorum	129	76	64	51	153	23	74	255	404	210	94	107	162	334	44	115	343	82	136	39	71	113	165	48	160	142	131	41	53	155	96	98	142	173	341	458	129	151	111	167	28	173	153	99	131	42	89	54	102
Mycolicibacterium vanbaalenii	65	0	318	0	0	116	0	318	0	0	0	0	0	0	164	187	214	34	0	0	0	0	114	0	32	0	164	52	0	0	0	0	44	135	193	0	0	0	0	0	35	69	0	0	0	0	46	0	361
Turicibacter sp. H121	31	54	103	21	197	14	45	129	118	66	86	139	0	188	107	56	117	17	153	48	60	289	134	116	129	0	213	101	113	47	131	60	43	105	236	51	131	105	106	51	34	135	70	181	87	179	94	98	21
Brachyspira pilosicoli	63	145	128	257	115	169	90	94	244	213	219	129	154	202	115	104	143	99	106	167	172	55	166	115	190	143	278	100	112	117	202	99	172	235	150	139	182	183	144	278	102	126	197	180	150	216	187	162	72
Candidatus Phytoplasma australiense	168	49	83	155	74	61	145	203	42	76	102	60	60	100	190	60	84	71	51	51	37	118	48	0	84	215	86	108	0	50	62	256	139	56	81	109	0	28	103	163	37	90	150	161	34	82	115	93	66
Vibrio cholerae	59	58	49	78	0	36	0	141	25	19	60	0	53	59	22	9	33	126	30	121	22	0	28	24	20	18	118	95	102	474	0	0	54	0	24	48	198	0	37	32	0	53	118	38	10	16	108	41	104
Lactobacillus pentosus	19	28	62	249	251	136	27	0	153	135	34	123	204	207	128	345	0	60	28	87	228	50	308	325	164	156	80	121	369	226	17	215	182	158	181	46	0	63	81	275	164	157	0	217	0	46	210	261	37
Acetobacter pasteurianus	0	30	0	0	0	0	0	17	116	0	0	18	0	31	53	0	103	0	47	0	17	0	22	0	54	57	290	0	0	0	0	0	214	0	130	125	0	0	153	151	0	83	0	0	0	25	35	0	123
Neisseria sp. oral taxon 014	118	191	129	310	145	247	56	473	171	203	191	209	246	195	66	105	260	83	59	0	43	206	250	192	97	72	233	63	121	0	72	0	0	0	211	95	65	131	120	0	256	158	116	113	79	64	134	136	129
Parabacteroides sp. CT06	0	7	0	198	22	68	22	140	0	0	274	0	135	0	59	53	25	0	45	69	0	0	75	0	104	247	89	0	0	0	69	19	0	13	117	169	0	0	0	0	163	36	0	0	15	244	90	31	0
Alcaligenes faecalis	126	110	41	17	93	68	217	152	126	33	107	89	68	225	114	56	125	27	189	0	138	88	107	77	106	69	43	121	52	113	279	127	104	105	105	81	42	42	139	122	164	162	75	72	89	0	136	104	116
Yersinia pseudotuberculosis	15	23	38	51	57	42	133	143	106	115	0	0	470	183	235	226	77	163	12	212	42	13	44	38	42	84	104	271	32	23	14	0	211	116	129	87	26	206	9	0	134	45	103	15	93	50	70	192	91
Caulobacter segnis	0	0	152	0	102	42	0	0	0	0	253	137	125	0	52	0	0	0	313	0	25	41	0	28	0	0	0	74	0	0	43	469	0	0	28	37	0	39	0	0	50	87	0	0	0	0	79	32	0
Acinetobacter lwoffii	209	86	119	95	24	58	46	423	190	94	283	133	288	207	181	29	93	187	205	49	114	56	46	217	187	147	109	103	132	432	193	142	0	148	125	181	107	40	138	78	17	409	452	231	89	221	238	78	317
Candidatus Rickettsiella viridis	0	77	309	21	139	340	136	52	255	20	153	241	0	31	89	28	26	0	165	240	86	28	245	0	70	57	27	101	322	0	29	40	129	26	0	76	156	52	77	0	0	84	47	30	79	25	81	65	62
Cupriavidus taiwanensis	132	54	126	101	114	40	95	277	27	136	107	117	158	66	124	176	256	93	314	0	181	116	109	122	104	181	93	247	136	461	142	111	151	129	13	142	0	55	27	107	96	224	147	105	56	71	126	61	58
Microcystis sp. MC19	187	86	120	103	61	122	75	182	110	57	278	228	121	155	70	120	173	198	156	254	91	64	140	179	214	105	18	50	64	47	365	119	186	156	106	101	311	87	64	118	91	346	15	30	47	127	148	108	226
Sphingomonas sanxanigenens	30	29	49	20	0	0	0	0	37	29	0	18	0	0	17	53	25	0	0	46	0	0	0	18	15	0	25	48	62	0	0	38	0	100	36	0	0	25	0	49	0	48	22	29	0	73	69	0	20
Bacillus paranthracis	0	9	0	0	0	0	0	25	0	15	0	0	0	0	0	8	0	9	27	55	15	0	13	0	4	0	0	0	0	0	0	0	12	7	5	0	0	0	0	0	0	19	0	0	18	0	0	0	18
Ruminococcus sp. JE7A12	0	10	141	141	205	116	123	94	13	181	326	253	135	85	97	19	53	0	177	0	165	113	182	105	138	451	200	137	198	32	119	244	59	197	116	86	0	90	40	0	163	235	159	41	173	174	110	89	42
Achromobacter xylosoxidans	23	22	0	212	0	104	33	76	215	15	0	0	0	46	312	184	38	0	155	0	177	141	163	127	63	231	39	147	24	103	42	379	0	154	41	0	0	250	0	0	200	136	307	220	35	93	171	175	242
Leuconostoc gelidum	270	154	37	15	100	20	130	62	14	15	82	53	162	0	0	0	112	0	68	0	62	59	0	138	112	41	19	180	0	67	0	57	31	0	445	0	112	19	194	255	98	66	0	323	114	0	148	140	0
Amycolatopsis methanolica	36	0	88	71	105	32	51	59	22	35	348	169	64	36	40	0	89	38	54	109	39	31	0	66	35	33	0	0	73	0	33	0	49	60	171	202	59	60	44	58	78	105	26	34	18	0	82	0	0
Thermosipho melanesiensis	44	32	36	174	16	40	32	48	55	57	13	26	40	66	112	59	37	47	232	34	133	174	125	0	82	40	0	35	45	0	61	167	0	202	264	18	37	111	27	36	0	77	65	0	145	18	25	15	73
Candidatus Pelagibacter sp. RS40	93	194	153	185	155	190	135	77	87	136	85	290	168	232	105	125	97	99	123	143	167	184	116	100	156	107	59	187	144	314	65	444	32	98	224	113	233	39	244	189	229	157	138	201	177	76	180	129	61
Fusobacterium varium	331	127	201	237	117	91	62	284	126	107	210	136	258	229	130	154	84	137	216	66	95	340	71	97	139	105	268	138	222	215	293	91	119	144	103	220	239	156	150	93	78	293	213	96	65	315	218	100	199
Sphingobacterium psychroaquaticum	73	7	204	29	0	13	21	0	91	152	44	17	92	29	99	71	0	93	11	22	8	26	10	72	11	0	12	94	15	87	0	74	0	0	17	0	97	0	36	94	79	27	43	0	133	24	25	20	10
Mycoplasma bovis	68	33	28	0	252	0	49	0	0	22	0	0	0	34	0	15	0	72	0	0	56	30	0	42	136	0	29	0	70	51	95	0	0	0	0	55	0	29	21	0	0	9	0	0	17	0	10	166	0
Eubacterium limosum	143	122	176	176	39	0	103	0	0	29	0	105	112	230	181	0	103	0	214	27	49	109	51	0	97	244	347	171	55	107	0	0	0	74	53	201	148	104	120	0	97	96	0	188	36	304	112	0	281
Pontibacter actiniarum	19	100	0	185	234	152	135	133	175	61	136	221	101	93	127	42	170	178	337	29	123	131	40	264	213	68	16	150	154	279	0	0	51	187	157	90	124	0	115	91	122	230	235	143	9	152	128	155	98
Candidatus Liberibacter africanus	0	42	71	57	32	39	0	0	54	0	26	51	39	0	0	77	36	0	98	133	0	0	31	133	32	0	0	0	134	130	40	165	0	0	0	0	0	36	27	70	0	47	0	0	22	71	50	30	29
Sinorhizobium fredii	65	42	160	114	32	59	31	344	41	49	211	128	175	151	281	135	54	183	81	33	107	19	107	239	161	59	147	208	0	65	60	82	30	271	65	0	144	54	226	105	47	226	257	290	153	228	117	15	143
Candidatus Hepatoplasma crinochetorum	36	17	29	188	79	129	0	137	223	23	43	63	352	0	282	286	0	0	27	0	117	31	253	241	142	98	60	171	147	0	66	45	49	0	21	58	59	60	132	58	0	38	26	137	54	0	102	99	70
Leuconostoc carnosum	0	0	0	34	19	71	0	100	16	0	48	0	0	0	15	0	0	28	177	0	14	0	0	305	0	24	421	0	0	0	0	0	0	22	0	84	0	0	0	42	28	126	0	0	185	0	0	109	172
Spiroplasma taiwanense	137	134	113	181	203	145	330	100	129	364	139	122	103	136	129	214	190	121	223	175	138	80	114	84	74	188	97	147	188	308	212	116	315	287	178	388	76	96	141	222	249	307	153	66	185	260	157	111	241
Vibrio parahaemolyticus	15	143	24	125	140	53	21	193	146	152	125	182	79	247	50	85	121	170	11	89	56	77	93	278	174	54	136	164	90	175	122	278	80	159	167	189	49	232	198	260	80	169	184	420	192	107	88	51	116
Fusobacterium periodonticum	178	238	253	182	143	307	350	347	314	205	227	201	131	306	220	123	323	394	195	99	133	128	196	169	221	252	206	156	150	218	375	164	89	325	146	235	54	163	140	105	282	278	409	217	246	145	217	191	320
Clostridium septicum	214	89	9	176	79	116	200	76	0	38	143	190	19	21	91	48	80	113	72	261	100	94	83	177	45	137	45	120	143	48	129	135	132	152	199	172	18	72	53	17	0	57	56	41	81	52	107	81	106
Arcobacter trophiarum	166	127	311	203	244	107	136	182	207	284	259	252	85	71	214	211	196	250	178	362	208	145	134	203	147	195	161	152	170	212	175	180	228	138	199	134	39	158	102	0	258	197	228	272	203	307	189	229	156
Pseudomonas orientalis	0	21	18	42	111	39	62	212	0	0	92	140	0	0	49	38	143	136	81	33	59	94	15	79	37	138	18	206	309	32	20	0	0	0	26	0	36	144	0	0	47	75	0	0	206	105	92	15	57
Francisella sp. CA97-1460	260	152	149	17	134	70	262	142	16	67	79	184	0	0	44	0	22	27	156	159	271	91	313	64	39	0	22	416	320	349	0	296	178	22	124	21	0	87	160	0	28	56	38	124	52	0	44	18	0
Bacteroides caecimuris	0	64	54	65	243	30	238	9	41	118	20	68	104	0	19	154	0	122	12	302	118	72	129	20	94	15	42	106	102	74	15	63	0	55	40	80	0	414	81	133	161	13	49	16	400	13	42	23	22
Komagataeibacter saccharivorans	0	0	0	36	0	0	0	0	17	150	33	16	24	216	15	121	90	229	20	83	15	71	77	0	34	25	161	130	28	0	0	0	0	91	130	0	0	0	83	0	59	102	20	0	0	220	23	0	179
[Clostridium] bolteae	0	0	0	8	0	11	0	0	15	4	0	7	11	0	0	5	0	137	9	18	6	0	8	7	6	11	0	0	0	0	0	0	0	0	0	0	20	0	0	19	0	155	0	0	0	10	0	8	0
Serratia plymuthica	96	66	32	38	114	87	194	63	169	6	35	137	294	19	22	137	32	20	116	59	42	101	219	47	139	35	49	154	238	144	0	0	371	177	23	0	0	161	59	218	189	41	14	111	19	31	55	53	76
Psychrobacter sp. P11G3	191	156	261	140	63	287	92	268	106	124	310	163	172	190	108	142	159	135	143	162	93	186	75	274	126	272	180	136	87	95	216	134	117	195	140	274	282	71	183	69	69	194	236	142	97	103	121	103	168
Candidatus Dependentiae bacterium (ex Spumella elongata CCAP 955/1)	107	225	117	164	52	0	51	97	133	35	22	21	191	71	100	63	29	38	187	54	39	0	50	65	44	195	90	114	73	53	66	45	49	59	64	200	0	119	66	0	0	143	0	408	0	144	71	49	70
Shewanella violacea	55	14	11	46	41	25	180	38	43	27	0	41	62	28	31	111	0	15	31	21	23	49	29	17	21	25	23	111	57	62	0	53	95	12	17	56	115	23	9	22	15	30	0	27	35	22	44	58	18
Sphaerochaeta coccoides	117	38	0	77	58	70	56	0	0	114	71	23	0	116	22	0	0	0	59	0	43	34	0	24	10	36	0	0	0	0	0	0	0	0	23	0	65	0	0	126	170	52	58	0	178	32	11	0	26
Pediococcus claussenii	151	126	53	227	111	214	373	12	0	21	0	64	0	0	24	0	0	137	0	0	36	94	138	146	5	138	0	173	0	32	20	0	30	90	13	17	143	90	0	0	117	69	16	21	109	53	62	119	14
Lactobacillus johnsonii	128	89	150	0	81	50	79	110	46	24	134	130	0	91	52	24	182	58	247	56	50	64	91	124	68	50	93	0	19	55	406	46	75	31	55	30	122	15	34	118	100	245	54	18	19	104	115	63	72
Mycoplasma bovoculi	0	40	134	0	0	0	59	22	26	27	0	0	74	0	46	36	0	0	61	125	22	36	29	25	30	0	0	66	0	0	114	0	0	34	196	33	68	0	25	0	0	33	61	39	21	0	35	28	0
Flavobacterium anhuiense	82	20	60	75	36	81	94	40	10	29	50	24	88	41	37	29	41	95	49	125	22	64	23	30	26	15	83	105	50	24	45	41	67	34	34	46	81	34	40	13	27	33	24	23	21	46	30	28	43
Shewanella sp. W3-18-1	0	7	136	55	224	0	0	15	0	193	25	65	285	0	55	154	11	73	10	401	121	0	88	110	75	0	23	199	142	0	0	70	304	35	58	0	69	115	85	223	210	0	0	0	14	0	55	143	0
Gammaproteobacteria bacterium DM2	61	227	216	187	313	146	58	22	253	230	62	263	236	20	263	225	50	235	46	185	211	230	359	161	125	37	34	356	229	61	0	359	56	169	194	147	168	254	261	196	286	87	105	368	153	49	312	252	53
Nonlabens marinus	61	189	50	309	0	111	118	246	204	20	50	0	128	101	184	118	152	259	215	94	67	268	130	201	117	131	87	65	105	275	132	129	168	256	196	263	34	51	289	165	0	186	121	137	52	133	128	141	40
Thermoanaerobacter kivui	20	70	17	13	45	0	0	33	13	13	12	0	18	121	0	18	17	86	15	0	0	18	0	13	25	0	86	0	0	91	19	26	0	17	24	49	34	17	25	165	0	207	45	0	0	0	12	42	13
Acinetobacter bereziniae	0	0	0	14	8	0	15	12	0	17	0	19	0	0	72	5	35	11	0	0	6	19	23	7	16	10	396	0	0	0	0	0	15	18	6	0	0	18	0	0	12	17	16	51	0	172	27	0	0
Lysinibacillus sp. SGAir0095	102	33	28	37	58	122	130	99	99	15	0	53	395	22	13	201	28	95	17	104	111	30	112	159	64	10	0	127	58	101	0	72	47	57	14	36	19	9	83	128	0	48	59	43	114	27	61	102	0
Sphingobacterium sp. G1-14	9	27	15	0	0	16	0	0	0	12	11	16	0	0	67	8	0	0	48	0	30	8	0	0	11	0	0	0	0	0	42	254	75	68	0	0	0	15	11	15	79	24	7	0	0	52	16	6	18
Chryseobacterium sp. G0201	392	31	22	72	34	41	13	40	68	41	122	113	16	109	26	36	15	10	62	56	25	8	78	22	57	17	15	58	37	0	25	58	0	46	82	51	61	8	34	0	40	63	47	35	14	52	68	50	108
Streptomyces griseus	45	0	74	74	0	20	0	25	0	15	82	146	161	0	0	0	149	0	34	206	49	59	0	193	28	0	0	0	254	34	21	142	339	56	121	18	0	0	0	0	24	24	0	0	11	0	115	357	133
Geminocystis herdmanii	162	263	182	276	340	193	25	173	176	158	390	293	215	221	68	213	241	262	141	300	169	165	182	131	172	172	123	315	369	243	103	216	47	285	56	117	114	100	205	111	74	243	222	303	173	166	141	165	152
Legionella pneumophila	131	154	151	43	251	260	246	22	139	111	175	209	106	195	81	111	87	69	148	120	122	115	167	145	140	96	122	147	81	98	145	33	306	120	55	32	44	164	226	170	43	105	117	88	192	53	168	172	35
Rufibacter sp. DG15C	0	28	16	75	126	34	192	21	95	148	23	112	222	0	11	161	32	20	29	261	156	50	202	35	24	35	32	152	293	28	53	120	78	64	57	0	158	111	23	308	207	71	14	55	260	62	71	289	13
Tetragenococcus halophilus	59	154	145	26	217	195	0	32	98	312	0	81	247	59	78	52	16	21	15	330	108	86	70	48	127	18	0	94	141	88	0	75	27	49	59	16	0	82	24	159	43	47	15	56	50	0	90	258	13
Macrococcus canis	0	0	140	98	110	192	153	82	173	256	26	176	172	0	132	95	35	45	48	0	93	19	151	131	116	39	90	68	44	96	39	0	88	107	115	51	35	178	105	0	208	68	16	82	172	35	122	177	0
Kozakia baliensis	38	0	0	0	0	0	55	0	24	0	207	90	0	0	0	17	0	40	369	58	83	0	0	116	9	381	0	0	39	0	0	0	0	0	0	0	0	0	0	0	0	61	253	0	77	0	32	0	0
Cellulophaga algicola	128	183	259	191	126	100	197	229	144	102	88	172	115	119	212	182	142	198	58	52	155	172	115	220	116	148	101	219	149	166	95	216	129	192	138	165	113	114	147	180	186	112	108	172	168	125	168	159	79
bacterium 2013Arg42i	0	56	76	45	136	21	133	13	43	37	14	82	165	46	65	102	0	24	17	141	38	40	65	99	34	42	0	111	0	0	0	29	379	38	14	19	38	96	42	112	200	31	17	0	140	0	46	95	15
Desulfurella acetivorans	119	12	195	188	158	64	0	183	148	123	289	309	0	189	107	42	79	0	196	73	78	21	0	88	130	217	101	38	171	213	198	241	33	338	128	288	158	80	15	0	78	127	264	205	96	96	115	33	157
Caminibacter mediatlanticus	19	28	95	13	14	17	140	21	48	38	59	34	104	0	44	34	48	20	15	0	64	34	14	24	38	35	33	248	139	145	18	0	0	97	35	16	32	16	24	94	0	52	72	37	29	16	72	54	51
Caldicellulosiruptor saccharolyticus	114	167	109	125	56	154	82	135	106	135	334	157	119	226	107	143	47	180	85	145	83	216	121	151	174	156	193	152	195	368	123	240	130	127	102	183	63	158	198	92	82	279	225	73	124	169	135	26	75
Alteromonas sp. 76-1	149	194	102	286	174	246	143	122	248	64	286	183	133	185	84	50	154	209	186	57	88	98	18	106	200	113	189	60	140	111	103	235	102	103	134	150	144	72	320	200	175	169	165	107	50	141	120	51	130
Lacinutrix sp. 5H-3-7-4	145	152	146	154	107	30	48	85	28	25	47	151	210	11	214	35	46	24	33	374	73	58	126	178	41	31	47	89	91	83	0	296	31	84	113	63	185	56	48	72	36	42	25	11	45	9	70	62	81
Thermoanaerobacter wiegelii	17	0	56	22	139	0	25	56	21	28	21	50	0	0	87	0	14	18	26	52	28	45	48	21	8	0	0	137	18	0	0	87	0	29	31	0	57	43	0	0	0	69	63	16	0	28	5	35	11
Campylobacter cuniculorum	57	9	0	25	112	17	55	31	12	49	12	34	34	19	11	51	0	40	0	58	42	33	41	12	38	0	16	61	39	0	70	121	131	32	57	31	0	16	12	0	124	41	42	18	48	46	54	53	13
Fusobacterium necrophorum	190	56	171	75	112	34	82	114	24	18	12	22	68	56	139	93	47	200	28	29	31	83	94	58	71	52	64	30	117	85	35	96	52	63	57	168	63	111	82	31	124	97	239	145	115	15	103	131	0
Prevotella intermedia	0	55	62	50	139	0	54	0	47	86	69	0	34	0	64	101	31	40	0	58	62	66	0	23	19	69	96	0	155	0	0	96	156	63	23	0	188	95	46	0	41	101	112	109	95	0	22	26	75
Spiroplasma floricola	88	64	72	144	65	99	158	48	96	57	40	116	79	22	99	107	73	92	99	33	120	115	109	228	103	100	74	350	90	131	101	139	120	73	131	123	182	146	40	71	214	88	146	63	55	89	150	91	130
Chryseobacterium shandongense	227	16	0	7	24	19	140	24	27	53	66	32	10	11	37	14	36	34	49	33	18	66	77	73	35	10	9	35	55	65	20	68	0	45	45	9	18	45	20	70	59	43	24	21	22	61	25	15	43
Sulfurospirillum sp. JPD-1	0	102	0	14	0	0	30	0	13	0	0	0	0	0	0	0	17	66	0	0	0	18	59	0	88	153	0	100	0	31	0	0	0	0	0	0	0	35	0	0	45	39	186	0	179	0	36	0	0
Mycoplasma columborale	64	124	52	105	211	144	92	140	99	103	155	56	86	63	126	42	79	370	167	146	122	84	135	98	118	0	54	357	131	48	118	161	131	106	172	180	317	53	156	0	69	119	71	30	209	52	182	44	168
Pseudomonas synxantha	54	124	75	179	80	147	183	0	193	12	110	150	16	0	0	8	136	77	191	250	40	143	0	11	23	33	0	0	0	27	134	23	349	30	0	0	0	30	0	176	158	44	283	0	248	206	93	100	0
Mycoplasma phocicerebrale	0	36	61	74	55	34	161	102	70	73	0	0	34	0	21	83	0	39	28	57	41	65	0	0	28	102	32	0	0	0	35	0	51	62	67	0	62	62	92	302	41	60	55	72	19	0	85	129	49
Nitrosomonas sp. Is79A3	204	124	98	145	100	184	49	19	64	50	83	80	76	186	134	45	99	72	115	78	84	119	60	333	93	264	14	0	139	76	78	108	70	255	173	260	197	0	167	165	111	100	164	228	43	14	97	70	112
Neisseria flavescens	0	0	31	0	0	34	0	0	0	0	0	0	34	0	0	0	0	0	0	58	21	0	0	0	170	70	0	0	0	0	0	0	0	0	0	31	0	0	234	0	0	71	28	0	192	0	65	210	25
Gallionella capsiferriformans	0	0	0	0	0	0	0	0	17	9	0	0	0	0	15	24	0	0	0	84	0	0	0	0	89	0	0	0	0	0	0	0	0	0	0	0	0	0	0	355	0	44	0	0	0	0	0	0	144
Pantoea alhagi	304	106	0	86	16	98	0	131	14	7	13	13	0	0	98	58	108	183	98	66	36	209	0	13	86	139	349	0	0	97	0	192	30	18	104	105	72	36	80	35	0	93	0	249	0	0	68	15	0
Brevibacillus brevis	185	64	130	165	136	83	209	145	115	43	121	148	178	144	60	24	274	195	129	141	109	46	47	81	56	302	67	63	27	99	122	151	73	88	55	117	66	22	57	0	43	170	166	88	60	257	98	46	52
Pediococcus pentosaceus	169	12	0	95	0	22	35	26	45	39	15	57	87	120	0	11	120	76	0	37	26	0	68	118	30	132	164	0	0	144	156	31	33	161	0	117	40	0	15	39	26	175	18	139	37	0	34	17	79
Acidihalobacter ferrooxidans	146	0	30	0	0	99	0	20	23	24	0	0	0	0	0	49	0	0	0	0	0	0	0	0	0	0	31	0	0	0	34	0	0	0	0	0	61	0	67	0	0	20	0	0	0	0	21	0	0
Methylobacterium nodulans	0	12	0	16	0	173	276	0	0	16	0	14	0	0	81	11	0	0	216	37	79	147	85	15	89	22	41	0	0	0	66	121	33	20	0	0	199	0	29	155	0	116	36	0	24	0	123	83	32
Treponema denticola	56	55	138	49	96	101	108	102	23	103	57	77	50	19	74	125	15	79	0	29	61	82	79	103	42	68	16	179	58	56	17	47	154	78	34	211	62	47	92	91	81	100	69	36	57	91	208	116	49
Prevotella enoeca	0	35	58	0	0	64	255	97	22	172	21	0	127	70	20	204	29	0	27	0	116	93	251	65	53	32	30	0	0	0	0	0	146	0	0	57	0	30	0	114	154	47	0	101	179	57	30	293	0
Mesoplasma entomophilum	244	187	172	92	77	31	301	95	44	192	0	124	63	69	138	109	0	37	52	53	191	214	74	21	104	127	89	0	72	104	0	0	96	58	146	168	58	58	64	225	114	159	26	167	18	0	109	72	46
Staphylococcus nepalensis	55	0	0	9	10	12	20	0	52	85	8	0	87	0	8	6	34	15	0	21	15	109	10	68	27	0	23	22	43	351	13	17	0	0	50	0	0	69	8	0	30	4	10	0	7	11	51	0	0
Pseudomonas granadensis	0	90	0	122	0	42	0	13	14	90	0	0	0	92	13	0	134	24	0	0	0	0	65	85	57	21	0	0	0	0	0	58	95	154	55	93	0	19	142	112	0	6	137	177	0	0	72	0	15
Spiroplasma kunkelii	113	8	79	32	24	29	70	168	20	10	20	19	0	16	0	14	94	0	24	172	62	42	11	59	32	103	68	26	33	0	15	20	0	13	68	13	27	40	20	52	18	69	0	31	0	26	134	0	0
Pseudomonas corrugata	0	156	140	14	267	211	31	82	53	76	52	163	191	106	24	199	53	45	112	32	82	37	75	339	132	58	270	0	66	32	59	108	58	53	13	0	106	196	92	310	0	257	221	81	64	293	103	74	0
Streptomyces exfoliatus	103	20	119	68	30	37	59	79	13	47	50	37	56	144	12	9	34	22	31	0	45	0	29	0	46	0	35	33	21	0	38	157	57	52	12	0	34	52	25	0	67	28	46	20	21	0	24	14	14
Leptotrichia sp. oral taxon 498	70	111	29	23	13	32	177	38	22	80	21	83	31	70	40	47	44	55	66	134	67	138	87	43	65	64	30	56	18	52	32	22	24	73	94	42	29	132	108	57	76	70	26	101	53	57	70	133	12
Pantoea vagans	21	10	137	0	0	0	0	0	39	41	102	62	56	0	24	47	139	44	125	0	92	0	30	141	41	57	35	100	0	344	97	0	0	35	0	185	69	175	64	68	114	45	62	0	0	0	36	130	0
Dokdonia sp. 4H-3-7-5	0	119	0	217	26	47	0	247	22	45	158	0	0	172	215	69	86	202	78	0	67	0	62	21	103	16	15	83	0	78	144	0	72	87	0	0	86	0	96	0	94	93	77	33	35	169	114	48	194
Lactobacillus plantarum	35	43	43	23	51	63	0	38	54	68	42	10	31	17	0	70	116	37	26	27	57	15	62	21	60	16	148	0	89	0	0	0	120	44	42	42	29	29	75	0	38	145	26	17	70	14	154	84	103
[Eubacterium] eligens	0	10	0	38	0	298	56	0	122	38	0	0	0	116	11	61	0	0	131	30	32	17	152	0	5	0	16	0	60	116	342	0	0	0	0	0	32	16	12	126	42	0	0	0	10	0	22	94	0
Spiroplasma culicicola	207	34	57	45	119	104	133	63	72	45	84	14	145	46	52	82	38	0	104	0	101	40	16	28	51	21	39	74	95	69	64	29	0	58	55	74	153	96	85	0	25	93	171	66	81	75	85	127	61
Gillisia sp. Hel1_33_143	26	62	0	8	28	35	0	0	48	8	0	45	57	13	58	80	21	67	0	20	98	56	9	47	19	0	32	0	144	57	0	0	70	75	23	0	21	21	31	145	14	3	9	12	13	10	88	106	8
Geobacter sp. M18	0	50	63	34	0	92	0	0	16	175	16	0	115	102	58	57	21	0	154	235	141	67	73	63	45	0	0	328	316	77	24	65	211	86	31	0	43	236	32	124	112	62	38	123	194	42	59	195	0
Odoribacter splanchnicus	0	67	14	34	89	0	25	66	43	6	94	20	0	17	19	46	29	36	52	79	19	45	0	74	34	32	73	28	35	52	32	22	71	29	21	111	29	72	32	28	37	65	77	17	26	28	54	36	79
Candidatus Methylopumilus planktonicus	66	260	0	22	0	0	0	18	62	0	20	0	0	0	0	15	28	0	25	0	18	0	0	61	16	61	28	0	0	0	61	0	0	0	0	0	0	0	82	0	0	53	0	0	0	0	47	0	66
Fusobacterium hwasookii	144	241	79	63	35	86	69	61	90	176	175	66	143	143	171	92	93	84	108	97	131	14	0	49	67	87	54	230	0	0	44	162	175	27	57	167	53	120	29	284	173	64	0	61	185	39	77	77	52
Massilia umbonata	0	0	73	12	0	112	25	165	77	80	11	0	64	211	20	24	161	0	0	81	58	0	88	0	13	162	15	0	0	26	213	0	146	15	85	114	59	0	0	0	38	71	13	0	80	158	61	147	0
Paenibacillus sp. RUD330	42	0	0	14	0	0	0	58	0	0	0	0	0	0	118	159	104	111	0	0	58	55	0	0	21	0	124	0	0	31	97	0	231	0	126	0	0	0	219	0	0	79	124	0	106	0	36	15	0
Formosa sp. Hel1_33_131	0	33	28	11	25	15	25	9	11	28	10	30	0	0	19	8	14	18	64	0	19	30	36	63	47	0	29	0	18	0	16	65	24	43	0	14	0	14	11	0	0	46	13	33	0	14	20	47	0
Prochlorococcus sp. MIT 0604	138	87	129	298	160	53	0	151	25	13	24	128	53	117	33	105	98	0	0	60	86	35	84	133	83	126	234	0	20	206	0	225	162	115	24	16	65	16	48	0	0	106	15	0	0	336	90	41	91
Burkholderia sp. MSMB0856	69	11	38	0	34	21	0	63	0	7	197	14	0	0	0	21	0	0	0	0	0	0	0	71	23	211	20	0	0	35	256	117	0	19	0	37	0	19	0	0	25	80	0	0	0	19	7	16	0
Undibacterium parvum	0	0	24	0	54	79	21	8	9	14	36	199	13	0	17	20	12	0	55	134	8	0	0	9	116	0	12	23	60	22	0	0	0	12	0	0	0	12	9	0	16	35	76	0	15	95	29	20	10
Gallibacterium anatis	41	30	0	27	15	37	119	45	26	27	13	0	18	0	23	46	51	0	31	0	34	54	146	25	20	19	70	66	21	0	19	0	57	17	12	0	68	17	13	0	22	22	15	39	10	67	18	43	14
Flavobacterium commune	34	71	46	44	58	41	32	31	42	55	41	73	51	22	38	50	28	48	25	52	37	30	56	7	34	10	29	18	92	17	0	14	15	94	0	18	37	75	35	36	86	6	0	54	97	9	16	31	15
Candidatus Puniceispirillum marinum	92	0	75	40	0	138	0	151	19	0	167	72	0	0	52	0	177	65	115	0	17	0	0	56	53	196	26	49	31	91	141	194	84	0	55	123	0	26	75	49	0	221	45	0	31	0	26	63	80
Commensalibacter sp. AMU001	23	126	19	0	0	0	0	142	59	23	29	0	105	23	212	21	78	25	123	36	0	41	67	58	12	150	40	75	48	70	0	0	0	20	42	19	39	39	101	0	51	63	0	22	12	76	47	32	15
Bacteroides sp. A1C1	112	64	199	25	0	34	0	10	0	66	11	11	0	203	11	17	31	79	14	57	20	114	132	91	83	0	0	0	0	28	241	0	26	140	0	30	0	0	149	0	20	60	0	18	9	196	69	51	0
Candidatus Desulfofervidus auxilii	106	52	139	98	78	19	61	163	13	48	181	75	0	127	96	47	264	45	0	32	35	74	45	104	32	233	54	68	0	0	118	81	146	0	102	17	282	36	26	69	46	182	236	41	64	0	103	103	98
Bacteroides fragilis	185	83	222	262	63	205	123	133	62	74	147	84	230	113	145	158	165	255	171	174	62	137	40	44	148	78	181	182	146	106	158	144	98	95	119	126	165	36	96	138	139	194	169	68	108	92	89	138	103
Mycoplasma alkalescens	0	63	26	42	24	29	46	18	40	42	20	19	0	0	54	14	133	169	0	49	18	28	0	0	24	0	27	0	33	48	326	0	44	0	38	0	0	0	20	0	0	26	24	31	16	0	55	67	84
Acinetobacter johnsonii	85	14	12	0	10	13	0	85	9	32	52	59	51	0	32	50	12	0	11	0	16	62	40	43	18	26	24	0	15	0	26	18	0	12	42	11	71	24	9	23	46	4	0	0	14	11	57	10	0
Clostridium novyi	29	144	73	19	43	40	21	40	64	62	27	35	159	29	92	118	24	16	22	203	32	90	178	100	55	13	37	118	61	22	95	75	61	12	53	48	98	136	9	24	32	47	22	240	142	12	114	61	58
Providencia sp. WCHPr000369	0	0	28	0	25	0	0	62	35	18	7	20	81	22	19	40	0	12	17	51	0	10	8	7	25	0	0	0	12	151	0	0	15	9	20	0	56	19	21	18	0	66	0	0	0	9	16	117	0
Fervidobacterium nodosum	51	37	0	0	37	0	0	0	0	131	62	209	23	151	143	11	0	0	0	309	28	133	54	140	69	69	43	162	26	227	0	32	104	106	106	163	168	42	16	0	0	75	113	48	166	0	51	18	50
Bacillus mycoides	76	115	28	17	62	106	0	180	105	77	128	105	91	159	19	30	35	107	146	39	9	37	24	160	88	46	64	41	87	126	23	85	0	127	56	68	42	49	62	55	9	97	238	81	107	48	36	35	17
Burkholderiales bacterium YL45	205	56	0	30	34	0	0	125	142	44	0	13	20	226	39	20	0	24	0	104	25	0	0	14	113	208	0	0	47	68	0	0	31	0	82	110	0	19	14	0	0	128	152	0	115	166	58	31	150
Nostocales cyanobacterium HT-58-2	90	20	20	16	12	37	47	18	10	5	15	14	44	0	9	15	27	9	37	62	18	29	17	0	18	30	104	39	25	12	23	0	0	0	5	7	0	14	5	0	0	11	48	8	21	13	16	28	38
Sulfurimonas autotrophica	0	13	0	52	19	24	0	43	115	17	16	31	0	156	59	23	22	28	20	0	86	69	37	16	39	72	89	0	27	0	24	266	0	66	63	127	44	44	32	0	143	28	0	25	13	43	22	18	0
Photobacterium damselae	79	32	119	26	88	0	76	51	8	81	8	47	308	13	30	76	22	98	10	20	152	104	94	57	46	72	22	63	81	138	49	0	36	77	87	74	22	22	24	128	72	180	284	63	27	43	147	146	0
Nautilia profundicola	81	79	176	53	317	48	39	265	101	96	163	191	72	53	30	72	111	85	40	41	29	188	19	99	47	123	114	258	55	40	74	68	37	292	80	130	0	45	83	87	146	94	20	129	109	44	92	56	0
Candidatus Gracilibacteria bacterium HOT-871	214	104	117	141	131	161	51	98	111	69	65	105	64	35	60	127	59	113	54	218	98	219	25	22	53	33	0	228	37	107	66	90	98	119	64	0	0	60	88	58	39	76	79	0	144	58	132	99	0
Rahnella sp. ERMR1:05	0	9	0	0	116	0	0	10	120	114	0	83	47	17	79	0	29	0	26	0	67	0	124	11	65	32	0	0	108	79	0	311	24	117	0	14	0	15	32	0	76	9	39	0	133	28	50	85	12
Pseudomonas trivialis	0	308	0	156	102	89	113	140	148	6	96	93	53	59	89	88	49	21	148	0	32	52	70	85	122	0	0	63	0	0	0	75	0	99	0	0	33	0	97	64	0	95	131	0	70	64	67	0	65
Legionella sainthelensi	64	36	70	56	16	29	46	88	33	14	39	6	19	53	36	19	44	34	72	16	6	65	23	13	24	78	72	17	33	32	49	27	29	18	45	69	89	36	52	17	23	80	47	31	22	52	24	22	14
Bacillus clausii	32	146	65	0	58	57	23	35	108	72	269	159	71	314	53	0	0	0	118	0	26	55	56	213	114	260	67	51	16	0	58	60	43	158	0	89	26	26	87	0	86	207	222	45	24	115	41	55	135
Sinorhizobium sp. RAC02	0	0	0	15	132	20	0	0	0	7	313	212	0	0	38	0	0	0	168	0	25	20	16	220	6	41	19	36	0	0	0	255	0	0	0	0	0	0	14	72	0	30	0	21	0	18	51	0	0
Bacillus cytotoxicus	23	118	66	8	42	62	17	31	64	11	7	41	0	57	39	31	29	109	17	158	38	30	81	7	71	21	10	0	35	17	21	15	47	201	27	0	38	19	35	19	25	46	59	11	0	46	56	24	15
Acinetobacter calcoaceticus	0	5	0	44	41	20	16	6	0	15	27	99	0	0	13	0	65	83	176	17	25	0	56	21	3	51	19	18	11	0	21	0	0	47	13	0	19	0	0	0	24	78	25	21	11	0	54	23	15
Peptoniphilus sp. ING2-D1G	0	0	24	0	0	0	42	16	0	19	0	34	52	58	0	39	0	0	22	0	32	0	0	0	14	0	0	93	0	44	0	0	0	49	0	0	0	0	0	0	0	31	0	56	15	0	25	0	19
Arcobacter halophilus	57	14	82	19	63	103	186	55	215	28	166	119	180	28	162	134	95	91	21	66	55	63	30	9	99	92	49	23	74	43	93	308	59	72	240	12	48	72	35	116	62	77	0	14	123	35	65	109	19
Pseudomonas sp. MYb193	0	69	115	0	59	0	0	55	63	0	134	47	0	0	57	18	0	0	75	31	33	0	43	185	70	0	102	0	0	30	0	0	0	0	12	0	33	0	160	130	0	140	119	0	0	16	46	0	0
Sphaerochaeta globosa	140	27	0	92	0	0	40	46	17	9	187	50	75	56	32	25	0	59	189	0	15	25	20	17	28	307	0	45	0	84	52	35	115	70	50	0	0	0	69	0	30	105	124	27	28	45	32	19	92
Sinorhizobium meliloti	23	56	75	0	119	41	33	38	43	60	112	122	124	46	26	20	76	121	69	35	25	0	33	56	40	63	19	0	0	34	64	58	95	58	41	56	305	77	42	37	50	62	0	22	12	112	79	48	0
Sedimentisphaera salicampi	0	30	0	0	23	0	0	68	0	0	0	0	279	0	0	221	103	98	0	47	68	0	22	0	15	0	105	0	0	0	0	0	0	26	0	0	0	0	0	50	0	0	23	0	0	0	0	43	41
Chryseobacterium glaciei	303	9	22	12	0	0	51	5	6	12	16	32	16	9	5	4	44	19	7	14	29	8	0	5	20	24	15	0	37	13	8	11	0	37	5	7	15	22	11	0	29	12	20	17	9	29	18	6	12
Lelliottia amnigena	127	0	87	14	0	153	91	93	26	89	13	0	0	147	96	0	0	0	32	65	35	0	0	0	11	97	0	0	87	63	0	0	0	0	0	119	0	53	0	34	0	79	0	81	0	34	42	102	0
Elizabethkingia sp. JS20170427COW	0	55	31	49	138	51	27	72	152	91	125	155	0	37	0	42	109	178	0	57	41	0	53	275	107	0	111	60	38	56	52	189	0	234	224	121	31	125	172	0	20	70	236	90	132	61	101	13	111
Burkholderia sp. CCGE1003	0	10	0	172	0	18	58	22	163	117	24	0	0	0	11	18	17	0	0	0	0	0	0	12	15	0	0	64	21	0	223	0	221	0	156	0	33	17	12	0	0	22	0	231	91	0	46	0	106
Pantoea agglomerans	42	20	34	55	15	19	0	0	0	7	0	0	19	0	12	9	52	0	16	32	0	0	45	0	26	19	53	301	0	0	0	0	29	17	0	0	0	17	51	0	0	28	0	80	0	0	12	0	0
Bacteroides caccae	17	8	28	112	100	76	122	56	85	33	82	90	122	17	29	90	42	54	51	129	93	15	24	42	76	0	43	217	0	0	16	64	93	42	41	14	0	113	167	110	37	68	63	178	86	0	58	70	67
Gilliamella apicola	25	67	215	140	111	135	36	82	179	182	68	126	78	50	71	33	83	119	47	229	164	120	168	23	155	114	53	140	115	187	104	158	206	115	15	30	270	136	108	20	0	50	130	84	170	61	128	190	25
Opitutus terrae	39	0	32	0	0	0	0	43	0	13	0	47	0	0	0	0	33	42	0	0	0	0	0	0	69	0	0	63	0	0	0	0	54	0	24	0	0	0	0	0	0	11	0	76	0	0	23	0	26
Rickettsia bellii	77	13	85	0	19	163	0	42	0	159	63	0	0	51	44	115	21	0	39	0	0	113	55	63	77	47	44	0	133	39	72	0	0	0	31	83	0	22	111	0	0	48	19	49	0	21	44	0	34
Chryseobacterium indoltheticum	265	41	78	7	188	19	92	70	106	58	90	119	114	105	96	76	9	22	88	49	99	74	23	91	58	29	18	85	120	143	127	94	73	44	57	26	35	18	85	69	104	48	8	0	96	26	70	66	112
Leuconostoc mesenteroides	0	43	0	0	16	20	0	0	0	57	0	39	0	22	0	10	0	0	0	267	0	0	0	0	11	0	0	35	0	0	101	0	0	18	0	0	0	73	27	35	71	0	0	0	11	0	0	0	0
Mycoplasma citelli	174	149	179	143	16	138	94	203	95	85	27	13	78	65	111	155	289	230	49	166	72	114	31	27	38	20	37	35	112	0	0	83	30	0	65	176	289	91	54	35	24	99	129	42	77	35	50	15	143
Lactobacillus sp. HBUAS52074	168	98	28	199	111	106	24	202	115	22	61	99	105	83	0	7	139	106	139	26	37	15	238	185	121	31	128	54	0	100	16	43	23	0	101	41	0	14	83	27	0	72	0	0	0	82	62	35	77
Bacillus sp. FJAT-18017	0	45	9	160	9	31	150	32	0	0	7	20	197	0	46	21	19	0	0	88	38	10	0	42	26	0	20	18	83	293	11	0	63	0	249	28	173	77	0	0	0	43	17	0	0	9	33	80	8
alpha proteobacterium HIMB5	23	45	210	15	103	63	134	25	15	45	184	192	42	23	26	10	19	25	17	107	51	244	33	0	52	0	0	0	48	70	86	59	0	39	56	19	116	19	29	0	51	44	0	45	24	75	119	48	61
Spiroplasma mirum	0	0	0	0	0	63	0	0	116	0	0	0	0	0	0	41	58	172	52	0	38	0	0	271	0	0	0	112	0	0	0	0	0	0	0	56	0	0	200	188	76	25	0	0	0	0	20	0	0
Veillonella parvula	0	12	21	33	92	23	144	0	16	73	0	30	45	0	0	0	21	0	0	153	55	44	18	31	19	0	0	40	0	0	23	32	137	21	0	0	0	42	15	0	0	13	0	24	114	0	29	104	0
Paenibacillus sp. FSL R5-0345	60	24	8	66	7	99	14	60	87	129	0	0	152	50	73	120	25	105	60	0	49	61	0	67	62	9	110	64	61	15	9	152	0	67	102	80	216	100	0	0	109	27	67	268	71	81	28	0	7
Clostridium perfringens	123	140	42	135	105	166	118	241	204	139	56	66	266	243	156	159	93	86	138	47	67	98	72	56	91	149	286	98	84	153	113	39	112	119	110	49	119	77	188	33	122	164	129	59	129	91	140	113	141
Paraburkholderia xenovorans	14	28	71	29	53	13	0	24	9	33	70	43	26	115	49	19	36	0	22	0	71	0	72	0	107	92	73	23	89	173	53	37	20	72	17	12	0	109	44	70	63	12	0	14	15	12	33	110	10
Glaciecola nitratireducens	0	7	62	10	22	95	65	49	0	10	128	9	13	30	25	33	0	63	0	46	0	66	11	9	22	14	13	0	0	45	111	0	0	13	9	109	50	38	28	49	0	113	122	43	15	0	51	0	10
Lactobacillus curvatus	0	13	0	17	19	23	0	14	0	8	16	30	92	0	15	11	0	0	39	0	28	0	18	16	6	24	0	0	0	0	0	0	0	21	15	0	0	0	16	0	0	7	286	0	13	0	15	0	0
Singulisphaera acidiphila	0	37	0	25	69	17	81	0	35	55	0	44	219	0	32	8	16	0	0	201	154	33	80	12	19	0	16	150	77	0	0	0	155	0	34	0	0	94	0	30	286	0	0	18	28	0	27	13	12
Bernardetia litoralis	19	71	72	77	114	44	70	27	91	47	77	69	157	39	77	43	48	41	51	148	85	59	21	48	106	35	33	31	80	43	134	98	40	138	81	78	209	81	113	78	42	55	79	167	103	55	86	80	13
Bacillus freudenreichii	29	79	36	39	0	66	42	56	18	5	18	17	39	0	107	20	85	46	11	0	24	38	21	153	44	107	74	0	0	131	81	111	40	61	44	200	49	110	0	71	32	161	130	0	15	59	38	10	0
Capnocytophaga leadbetteri	33	16	0	87	49	30	0	0	0	11	20	136	0	0	19	0	82	35	25	50	108	58	47	40	25	0	0	53	0	49	61	0	0	110	0	0	55	55	101	160	215	18	0	126	0	0	19	23	22
Francisella philomiragia	53	26	237	52	97	24	0	14	0	51	32	0	24	26	104	117	65	55	39	40	58	115	56	0	52	0	67	168	135	39	97	33	0	44	31	42	44	132	65	255	57	21	97	50	0	43	52	91	69
Delftia sp. Cs1-4	0	19	47	0	42	0	82	0	24	0	232	90	0	0	32	0	0	0	100	0	21	0	27	0	9	0	48	0	0	0	106	0	209	159	0	0	0	0	0	0	104	77	0	0	0	0	22	0	0
Campylobacter insulaenigrae	0	78	75	0	17	21	0	75	0	81	97	67	0	45	64	20	0	24	34	0	38	0	16	28	23	42	19	36	94	136	21	87	0	19	41	37	38	0	28	37	124	49	17	44	0	185	33	95	150
Fibrobacter succinogenes	0	0	0	0	79	97	93	82	0	7	39	0	0	43	109	0	0	0	0	0	35	0	0	131	69	0	73	0	0	0	0	0	0	197	26	69	0	36	0	0	0	46	95	82	162	0	6	0	0
Kyrpidia spormannii	0	0	0	0	0	0	0	21	0	73	0	0	0	37	106	0	31	119	0	57	21	0	27	46	9	34	0	0	0	0	0	0	0	0	45	0	0	282	46	242	0	10	28	0	0	0	21	0	0
Bosea sp. AS-1	0	15	25	41	114	0	44	34	0	10	225	73	0	0	139	164	0	0	23	0	34	0	22	0	69	282	0	99	0	46	0	156	42	0	0	0	51	0	0	0	0	41	23	29	0	0	44	43	0
Dickeya sp. NCPPB 569	22	22	0	44	0	81	0	173	28	44	123	66	20	67	0	40	131	48	0	34	12	20	16	55	17	0	95	0	46	101	21	0	0	56	27	109	37	38	0	0	0	24	183	65	34	219	32	0	0
Sulfurimonas gotlandica	0	30	0	67	105	55	29	11	13	20	49	96	0	121	11	9	51	64	0	31	67	0	29	25	30	0	17	65	63	30	0	0	28	17	61	16	34	119	50	33	44	11	30	19	51	0	35	56	13
Staphylococcus caprae	14	0	12	19	32	0	41	16	9	0	0	0	0	14	0	13	12	0	0	0	16	75	10	0	14	0	109	46	0	0	0	18	0	12	9	0	24	12	0	23	16	34	0	82	0	12	106	30	272
Staphylococcus sciuri	41	7	0	18	0	12	20	113	0	36	0	33	0	82	0	31	103	0	124	0	23	36	10	68	48	113	23	0	14	62	51	105	19	81	58	56	23	0	17	22	15	59	164	53	0	78	55	19	0
Dolichospermum compactum	36	102	156	72	154	155	52	10	136	94	165	268	41	99	51	129	135	210	170	69	94	143	13	206	150	157	123	159	139	176	100	264	62	159	38	44	60	91	167	44	167	107	195	130	41	169	101	169	6
Campylobacter avium	84	0	0	56	62	76	41	31	0	27	34	50	0	28	16	0	23	30	0	0	31	25	20	17	35	0	0	45	0	0	26	71	39	23	0	23	47	71	52	0	153	30	21	0	14	46	48	19	19
Kangiella profundi	0	48	80	0	0	0	0	0	0	0	0	43	44	0	14	0	0	0	0	0	13	0	0	15	24	67	0	0	0	73	68	93	0	0	0	20	0	0	0	0	27	20	127	70	12	0	0	0	80
Rickettsia slovaca	92	0	50	0	68	28	0	101	0	30	205	36	55	0	17	55	0	32	46	47	34	54	0	19	69	84	52	0	32	92	57	39	42	51	0	25	0	77	19	0	100	99	137	235	31	25	18	0	61
Dickeya zeae	21	0	35	154	16	38	61	12	93	55	155	113	95	127	0	9	229	135	207	65	47	112	0	0	90	39	162	0	22	95	20	27	29	36	0	171	35	53	26	103	116	165	0	0	11	155	49	118	182
Photorhabdus thracensis	13	99	10	17	37	11	18	28	0	8	69	165	11	50	129	23	11	0	19	0	14	22	9	0	44	12	54	61	65	0	117	16	17	0	152	0	0	32	109	61	14	37	85	133	13	0	47	9	133
Candidatus Kuenenia stuttgartiensis	55	40	0	9	61	12	0	15	34	31	0	49	74	0	39	24	11	0	0	63	53	60	39	34	31	13	23	44	84	20	13	69	56	11	49	0	0	46	0	0	15	7	0	0	90	11	51	47	45
Candidatus Pelagibacter sp. RS39	108	105	44	71	119	73	77	74	17	44	164	16	24	0	46	132	45	85	20	0	29	94	38	49	47	49	68	215	28	80	99	0	37	67	81	87	0	90	116	0	0	86	60	51	68	65	61	0	53
Legionella clemsonensis	55	7	45	36	51	62	59	68	26	22	33	16	25	68	16	12	34	0	31	42	15	24	19	8	20	0	0	22	14	0	38	17	0	11	33	22	160	11	51	22	0	22	112	26	21	0	24	10	45
Paenibacillus glucanolyticus	24	87	10	8	62	43	69	72	60	116	58	56	75	59	121	90	30	88	45	0	157	73	102	51	83	11	51	76	12	71	22	45	16	130	21	0	40	0	59	77	169	74	18	91	91	87	129	116	47
Methylomusa anaerophila	0	0	11	92	134	13	20	15	9	0	34	132	0	14	0	6	0	0	11	0	38	25	30	9	35	13	12	269	0	42	0	0	38	0	17	11	46	12	9	0	30	8	10	0	57	0	52	97	9
Stenotrophomonas sp. WZN-1	0	82	0	0	0	0	0	0	0	87	20	0	0	268	19	15	0	0	25	0	0	0	0	0	0	0	29	0	0	0	0	0	0	0	20	0	0	0	21	0	0	0	25	0	0	0	0	0	22
Spirosoma rigui	0	8	42	0	37	0	0	0	0	0	267	220	0	0	0	0	0	18	13	0	9	0	0	10	0	15	14	0	0	0	16	43	0	0	0	0	0	0	0	27	0	36	25	49	0	0	34	23	0
Prevotella ruminicola	23	79	38	31	34	42	67	153	15	45	57	55	42	46	26	21	135	123	0	36	64	0	33	43	63	0	99	37	95	35	215	59	64	194	42	19	0	19	0	38	126	112	17	22	23	19	60	0	153
Vibrio mediterranei	37	0	30	73	0	78	106	7	0	8	22	44	22	0	0	60	10	0	0	0	74	32	0	8	64	113	0	138	101	37	91	0	68	82	111	79	0	51	0	100	40	50	27	12	19	0	21	17	73
Chryseobacterium piperi	265	11	9	22	81	10	16	6	0	14	13	65	59	0	50	10	0	12	0	67	18	0	16	7	14	20	19	18	79	49	20	14	45	28	20	18	0	28	20	54	24	15	25	0	39	0	28	8	15
Streptococcus parauberis	43	42	17	28	47	38	0	117	53	41	39	50	19	21	0	47	18	0	16	0	23	37	15	26	32	0	0	0	22	0	0	0	0	36	13	34	71	53	26	0	23	34	16	0	22	52	73	59	28
Mycoplasma canadense	149	18	30	49	137	33	107	61	23	48	23	22	33	74	0	0	31	78	28	57	20	33	0	68	37	34	126	119	114	56	0	141	0	124	67	60	62	62	0	0	40	80	83	0	19	0	11	0	0
Chryseobacterium sp. H3001	79	58	49	65	29	18	86	33	25	19	12	12	18	79	34	18	0	42	45	91	43	35	42	24	34	90	0	0	20	59	18	25	0	33	0	16	99	33	49	192	22	21	44	76	0	96	34	55	182
Pectobacterium carotovorum	19	28	0	0	0	0	0	85	36	6	0	0	0	0	0	9	32	61	102	0	21	0	14	12	29	71	98	0	20	0	18	24	80	16	12	0	161	16	24	63	21	62	86	148	39	0	33	13	76
Moraxella bovoculi	30	147	25	20	66	81	87	0	206	49	0	36	108	30	17	40	25	95	68	92	82	105	149	18	82	27	51	192	31	225	0	114	0	176	18	0	50	25	37	0	131	32	223	173	0	24	26	21	20
Paenibacillaceae bacterium GAS479	16	0	0	10	150	42	23	69	10	15	162	9	0	0	97	7	13	17	0	144	0	14	22	183	82	14	80	0	16	23	0	0	0	262	9	126	26	118	0	0	51	126	35	120	103	0	27	43	10
Halomonas sp. GT	0	0	0	14	0	0	0	12	0	21	13	0	0	0	0	0	18	45	0	0	0	0	0	142	10	0	0	0	0	0	215	0	261	0	0	0	0	0	0	34	207	6	0	0	0	0	12	29	0
Bacillus simplex	70	132	91	179	81	82	101	99	125	104	122	77	108	130	119	125	83	85	90	261	83	18	86	117	122	83	128	225	93	150	111	178	69	67	120	121	33	76	130	98	131	143	261	96	112	106	86	76	73
Rufibacter sp. DG31D	34	92	56	34	13	108	74	56	64	28	177	30	15	238	48	46	85	36	116	157	56	180	97	126	34	110	15	55	141	102	111	130	118	29	21	14	28	29	21	55	0	101	101	66	35	14	59	47	23
Halanaerobium praevalens	0	6	11	9	127	24	76	87	0	30	217	63	36	0	15	59	88	98	10	81	43	12	94	49	85	36	78	190	41	99	24	33	18	110	0	107	22	44	49	0	29	103	59	127	107	11	49	27	9
Sporosarcina ureae	146	62	45	24	13	49	53	140	46	59	33	43	65	36	51	24	76	0	96	84	40	128	39	56	59	67	77	58	56	0	51	46	25	30	66	29	121	91	90	177	99	98	54	0	28	44	83	101	48
Chryseobacterium sp. 3008163	238	15	8	98	88	36	57	60	118	13	78	123	143	10	6	79	49	147	30	15	82	96	63	6	76	0	67	64	10	0	46	163	55	33	101	40	49	75	55	128	97	40	7	10	60	48	68	7	26
Marinobacter sp. Arc7-DN-1	0	41	0	0	0	0	0	46	17	27	17	0	0	56	0	37	70	0	147	0	0	73	20	17	7	51	47	0	0	0	258	35	38	0	17	0	0	0	69	0	0	45	104	0	42	23	56	19	0
Campylobacter fetus	151	74	83	67	74	46	145	55	79	90	31	45	45	25	86	56	84	80	76	154	111	111	36	108	88	0	64	81	52	38	117	0	0	84	76	0	0	105	78	82	192	68	75	72	102	20	50	192	83
Psychroserpens sp. NJDZ02	56	27	46	128	137	67	107	51	40	36	62	99	125	28	68	49	115	68	42	156	178	32	145	57	57	42	31	133	57	69	60	12	89	62	128	37	77	93	97	165	101	84	41	62	131	53	95	96	67
Borrelia hermsii	130	76	21	103	38	23	37	71	81	84	0	61	23	77	44	58	22	110	58	119	43	114	18	0	58	0	88	166	0	39	120	164	0	108	78	63	129	87	32	0	56	76	38	149	13	42	52	36	17
Desulfovibrio carbinolicus	84	0	0	0	41	50	0	15	87	36	68	0	50	139	47	50	46	29	126	0	15	49	59	51	28	51	71	45	29	0	0	0	0	0	0	112	46	0	34	0	30	135	165	80	14	113	16	19	92
Borrelia miyamotoi	127	87	84	84	19	69	110	98	95	58	93	60	114	76	14	102	84	27	38	78	70	22	36	31	50	70	65	204	157	190	94	32	105	85	61	62	254	191	125	0	221	82	75	97	26	145	65	53	84
Arcobacter sp. L	52	107	95	136	57	116	241	28	32	155	24	53	185	38	102	161	21	68	0	39	134	68	183	111	96	24	55	62	132	154	24	114	53	54	93	21	129	172	103	188	140	31	19	37	163	21	77	98	68
Pantoea ananatis	19	47	79	25	71	52	28	32	36	31	70	114	103	76	65	77	32	0	72	59	105	17	27	35	52	88	0	0	118	57	0	146	106	80	138	77	96	112	71	31	42	82	100	129	68	234	126	133	240
Fusobacterium ulcerans	77	56	11	93	47	23	93	28	40	54	63	53	58	51	36	57	85	54	39	177	99	34	46	24	76	47	120	103	92	96	71	16	35	54	38	83	128	43	47	104	70	96	38	49	32	42	81	53	59
Anabaena sp. 90	165	63	114	103	64	78	112	81	70	87	16	0	54	9	78	62	57	18	46	198	119	121	160	43	105	48	15	111	62	104	24	44	143	137	26	63	115	109	11	14	132	86	19	33	166	105	74	78	80
Actinoplanes derwentensis	39	19	16	13	0	0	0	21	0	0	12	12	0	19	0	17	0	21	0	0	0	0	0	0	19	18	0	0	20	0	144	0	27	33	70	0	0	0	0	0	0	10	14	0	0	0	28	0	0
Bacillus altitudinis	0	0	14	0	164	77	74	37	0	0	10	10	0	17	10	0	0	54	0	183	66	0	109	42	25	0	0	137	35	0	0	0	23	0	0	14	0	114	10	0	130	9	0	65	86	14	58	24	11
Elizabethkingia sp. 2-6	25	6	0	25	82	11	18	0	15	0	8	22	0	0	21	0	0	13	28	0	7	11	26	0	9	0	32	0	51	19	11	0	68	21	30	0	0	0	8	0	0	10	0	0	6	60	4	9	0
Hungateiclostridium saccincola	38	31	83	8	65	114	73	249	63	41	38	30	45	138	29	22	73	107	85	19	28	55	27	39	50	127	107	40	26	75	187	80	35	74	83	132	0	63	78	61	41	129	131	60	32	20	104	70	83
cyanobacterium endosymbiont of Rhopalodia gibberula	26	81	0	118	9	46	37	99	72	37	55	83	23	0	43	11	21	81	0	20	0	45	18	110	51	47	22	21	0	58	36	33	0	21	54	93	43	21	24	0	0	45	247	0	26	31	33	53	42
Labrenzia aggregata	0	10	0	0	0	0	0	11	0	34	0	0	0	41	35	19	0	0	0	0	0	0	0	0	47	171	247	0	43	0	0	26	0	0	50	134	208	17	51	0	45	11	0	20	0	0	12	0	82
Streptococcus mutans	76	25	63	17	19	23	37	28	32	41	0	30	23	0	43	34	0	0	0	0	14	67	0	47	19	93	0	0	26	38	70	64	35	0	61	20	0	21	47	247	55	14	38	0	39	62	29	18	17
Piscirickettsia salmonis	44	14	72	29	64	105	105	40	27	71	53	69	144	43	132	58	121	123	33	67	24	128	72	89	54	27	49	47	30	22	67	18	80	97	122	70	97	49	27	118	16	43	43	42	29	47	46	70	58
Acinetobacter wuhouensis	62	10	60	7	31	65	0	34	19	17	19	31	0	0	6	14	9	0	47	0	11	9	22	19	26	47	106	17	43	0	10	26	14	9	25	33	0	0	26	34	0	70	246	0	0	25	12	36	75
Staphylococcus delphini	137	0	14	0	0	0	0	75	75	106	0	0	31	102	10	8	71	90	0	0	47	0	0	0	8	16	0	0	18	26	16	22	0	0	10	14	0	14	0	83	0	110	0	0	0	14	44	24	0
Burkholderia lata	0	0	0	0	0	0	0	0	0	12	11	0	67	0	0	25	0	0	14	0	10	32	0	11	5	34	16	0	0	55	0	0	25	0	0	15	0	15	11	0	0	45	0	0	0	0	5	0	0
Leptolyngbya sp. O-77	130	76	86	86	38	0	0	57	65	34	16	62	23	26	74	70	65	110	137	120	57	91	37	0	129	48	22	42	54	0	48	66	36	0	109	84	43	65	176	169	28	49	97	25	26	0	45	54	103
Pelosinus fermentans	112	10	25	20	30	18	59	50	114	165	37	24	37	40	103	109	17	32	23	47	11	45	43	50	35	65	26	33	31	46	56	39	42	25	6	66	68	26	31	16	22	46	68	0	46	91	41	35	27
Sphingobacterium sp. B29	18	0	7	30	0	0	39	5	40	82	0	16	41	27	36	16	8	48	95	69	15	56	45	11	40	8	15	87	28	41	42	195	37	61	27	22	45	8	33	15	148	46	0	9	9	15	23	44	0
Streptococcus pantholopis	0	0	0	0	0	0	0	0	0	0	0	0	28	31	17	0	0	32	0	0	0	0	0	38	15	0	0	0	0	0	28	0	0	26	18	0	0	0	0	0	0	25	23	0	0	25	35	64	0
Proteus hauseri	25	49	102	25	9	22	54	27	0	36	38	22	11	0	42	22	41	39	19	38	34	44	26	15	31	23	0	20	51	56	34	16	17	42	15	10	83	52	23	20	14	53	46	48	19	20	35	120	33
Brachyspira murdochii	53	65	33	44	69	36	96	80	41	172	57	94	95	53	30	65	55	154	20	41	51	12	28	73	59	24	101	64	27	20	25	84	91	67	80	96	110	122	106	43	144	78	49	13	27	22	64	73	17
Cupriavidus necator	19	57	16	13	29	53	84	0	12	38	36	69	52	0	55	17	16	0	0	0	32	0	69	12	24	0	0	125	120	0	0	25	0	16	35	16	0	16	0	0	212	21	43	0	138	0	17	0	0
Shewanella putrefaciens	177	7	73	0	0	0	0	0	0	67	0	17	26	146	0	7	0	47	11	0	16	26	0	0	80	242	87	0	0	0	0	19	0	0	18	0	0	12	0	0	16	59	142	0	0	96	0	41	0
Chryseobacterium balustinum	71	96	146	41	105	32	128	59	45	29	114	63	24	27	101	95	30	47	87	150	156	125	76	49	84	24	38	86	119	13	124	102	98	67	59	14	74	119	99	159	116	76	66	137	171	14	84	222	23
Vagococcus sp. CF-49	86	21	0	28	127	58	31	24	54	209	39	64	116	43	0	143	0	45	48	0	59	113	107	171	43	0	0	103	22	32	60	0	59	18	39	35	0	162	92	139	47	46	16	62	98	17	49	30	14
Arcobacter sp. LPB0137	91	6	21	60	19	0	19	14	8	38	95	0	0	0	111	134	0	0	39	20	36	46	0	24	36	12	33	167	54	20	85	17	72	0	0	32	65	0	0	0	85	46	19	50	40	21	60	108	0
Variovorax sp. HW608	0	0	0	0	31	0	0	0	0	0	0	12	0	0	119	28	0	22	16	32	23	0	0	26	26	39	0	0	0	0	20	0	29	106	0	17	0	0	0	68	0	11	0	0	0	34	24	0	0
Clostridium sp. JN500901	74	36	36	87	54	93	42	65	83	5	99	52	40	0	17	33	49	78	89	180	57	13	0	54	110	108	75	118	91	44	68	131	20	197	0	12	0	12	27	95	16	59	66	56	45	108	42	71	116
Sebaldella termitidis	135	60	40	24	100	100	53	27	77	44	82	51	11	134	55	49	41	143	175	75	40	65	96	68	55	45	42	0	13	92	23	93	0	21	59	237	41	41	23	40	93	53	173	47	43	139	70	34	113
Virgibacillus sp. SK37	39	96	129	60	77	71	19	86	114	42	135	85	59	143	81	58	87	208	128	20	29	34	19	64	120	156	100	21	81	59	182	116	36	109	133	116	152	44	113	0	0	116	165	125	20	149	67	63	112
Clostridium butyricum	40	134	79	58	125	160	116	110	96	167	181	76	51	104	45	54	160	128	145	135	88	169	74	79	168	66	143	116	124	84	67	92	100	155	154	65	13	229	15	65	166	97	113	162	81	98	97	45	95
Borrelia crocidurae	79	68	49	104	73	125	29	119	62	71	108	105	124	59	90	106	181	42	30	30	109	52	56	49	84	163	202	32	41	119	73	75	109	50	131	96	198	199	73	192	65	133	88	133	100	64	45	27	65
Desulfofarcimen acetoxidans	0	117	89	79	213	11	0	13	60	129	7	43	129	84	61	5	80	190	9	0	59	11	68	44	77	33	61	77	160	90	0	0	165	60	129	106	80	90	37	97	13	10	0	69	73	146	24	108	0
Erwinia gerundensis	71	46	0	16	17	43	102	13	15	130	0	42	21	47	93	231	20	50	53	0	52	0	117	29	35	43	20	113	24	0	22	90	65	39	42	57	0	39	73	76	180	38	0	68	83	77	61	98	16
Leptospira santarosai	36	18	0	36	40	16	26	0	34	52	33	11	161	0	61	64	30	76	0	55	59	16	64	11	49	33	15	29	129	54	17	23	49	45	43	58	0	15	22	116	156	29	53	52	64	29	26	37	12
Flavobacterium branchiophilum	48	35	39	63	70	32	137	26	67	62	102	70	21	107	27	53	89	38	54	18	92	10	51	7	56	33	121	19	86	0	77	60	0	40	71	58	59	20	66	39	26	45	18	46	30	145	68	49	71
Flavobacteriaceae bacterium MAR_2010_188	64	100	32	0	104	58	0	7	24	12	109	121	0	26	22	103	11	27	10	216	56	23	91	87	45	12	22	103	224	38	47	33	35	21	15	0	85	43	8	0	14	65	0	25	0	94	29	44	144
Chryseobacterium antarcticum	97	7	11	9	10	25	60	69	0	5	110	8	0	0	0	6	127	0	73	234	23	12	0	77	52	0	130	67	86	0	0	0	57	12	17	22	0	47	9	0	0	116	103	107	7	68	52	77	0
Silvanigrellales bacterium RF1110005	22	11	18	96	17	41	113	154	14	33	7	27	40	34	25	35	19	12	8	17	37	49	104	7	31	21	105	18	23	0	229	157	31	38	27	145	56	122	7	0	98	72	33	32	11	0	35	47	7
Leptolyngbya sp. PCC 7376	0	7	0	27	20	124	40	8	120	22	176	154	62	0	39	49	34	0	0	63	15	36	10	17	20	0	0	0	0	62	0	17	94	69	16	11	23	0	0	0	0	81	0	66	0	112	4	19	145
Clostridium baratii	23	34	19	93	26	95	118	116	59	27	50	21	63	35	27	58	136	87	62	90	26	31	58	58	38	86	30	38	121	35	76	89	97	39	42	57	59	29	22	38	13	72	70	67	107	57	37	81	116
Providencia rustigianii	0	0	115	46	41	51	162	0	0	5	34	8	214	0	135	150	0	30	11	129	100	148	179	112	105	0	24	112	87	105	0	89	39	117	84	147	47	129	60	136	107	8	0	0	135	57	68	68	0
Leptospira kmetyi	0	10	17	0	0	94	90	0	0	0	13	25	0	0	0	9	0	0	0	0	23	0	15	0	26	0	18	0	21	0	19	0	29	0	12	134	0	104	230	0	0	45	0	0	0	0	18	0	82
Leptotrichia sp. oral taxon 847	52	8	71	80	90	78	100	38	11	28	32	31	94	69	49	23	29	37	52	27	38	30	123	96	60	48	177	56	54	52	48	22	24	44	42	28	202	44	86	0	76	98	90	67	106	14	30	48	160
Siansivirga zeaxanthinifaciens	22	103	46	59	58	101	16	37	7	22	61	66	50	22	145	20	37	12	33	34	43	20	8	14	30	102	0	36	92	33	21	28	15	9	33	54	93	19	27	18	24	45	25	11	0	54	57	39	73
Cedecea neteri	41	40	83	40	45	55	29	11	51	92	12	48	73	60	57	190	50	0	30	186	89	89	14	25	50	0	52	32	229	121	38	51	56	0	61	16	169	221	25	33	22	49	45	0	10	33	29	42	40
Arcobacter cryaerophilus	159	68	229	79	59	54	57	76	62	168	61	59	54	99	124	62	17	84	75	0	44	157	71	37	69	18	51	96	20	149	110	0	109	83	83	48	33	50	24	32	0	11	103	0	70	16	102	83	0
Spiroplasma corruscae	78	51	43	103	19	47	75	71	49	17	111	46	47	0	29	35	87	55	20	80	43	114	37	112	91	72	44	42	107	195	24	0	143	44	125	147	173	0	80	42	28	56	97	100	53	21	104	108	34
Vibrio harveyi	65	45	75	34	29	0	19	21	8	4	40	23	12	0	15	6	54	69	78	20	36	46	111	16	19	72	11	42	0	78	12	33	0	22	16	21	43	22	0	0	28	63	0	0	7	63	4	9	9
Collimonas pratensis	0	19	0	0	0	36	0	11	0	0	24	23	0	0	22	9	0	0	0	0	11	0	0	0	10	18	17	0	0	0	18	75	0	17	0	0	0	17	0	32	0	11	0	0	10	0	17	0	26
Marinitoga sp. 1137	101	25	0	89	0	0	218	65	53	60	10	30	0	0	47	0	42	71	50	0	28	29	0	62	17	92	114	0	0	0	31	85	0	0	30	27	0	42	0	0	37	50	0	32	17	0	48	23	22
Thermodesulfatator indicus	167	41	69	37	123	0	80	46	35	18	153	66	100	83	32	12	139	59	42	0	15	73	59	0	21	0	47	0	0	0	77	71	77	23	0	0	93	0	0	0	0	60	227	80	28	113	56	77	92
Clostridium sp. MF28	75	98	108	74	0	90	27	27	47	95	0	96	185	31	124	19	47	79	0	57	69	66	80	96	85	46	85	60	58	37	52	71	172	0	127	71	93	84	119	71	129	34	69	0	19	10	75	43	58
Paeniclostridium sordellii	33	43	45	7	32	20	63	36	76	104	27	20	79	44	31	44	9	35	83	67	54	48	39	14	52	10	9	35	90	16	41	0	15	28	73	27	18	120	27	36	36	41	49	11	17	18	50	76	14
Acinetobacter pittii	22	21	18	14	8	39	16	24	0	14	13	45	29	21	79	10	0	46	0	16	41	57	8	7	37	79	18	52	0	0	70	0	148	63	26	26	54	0	13	0	223	49	40	31	5	9	62	15	36
[Arcobacter] porcinus	0	52	35	196	16	0	31	23	40	124	26	13	19	106	72	95	18	0	96	0	47	93	15	170	42	39	0	102	109	223	39	0	117	18	13	86	71	18	0	0	23	114	0	0	0	69	85	74	42
Providencia stuartii	138	12	10	49	37	56	54	55	86	32	122	37	22	186	42	33	0	40	122	38	34	33	27	115	34	0	127	40	51	206	0	63	0	0	90	20	145	10	31	81	27	114	130	132	25	61	61	26	206
Desulfotomaculum ferrireducens	0	18	74	95	0	146	78	69	0	35	11	0	48	53	41	0	30	57	13	0	39	0	0	0	13	98	15	57	37	27	149	23	25	0	32	29	0	15	0	0	59	53	66	17	9	0	5	12	130
Burkholderia ubonensis	0	0	0	14	0	0	0	0	0	0	13	25	0	0	146	105	0	91	0	66	12	0	15	13	16	0	18	34	22	0	20	190	0	144	0	0	36	0	13	0	23	23	0	0	0	0	80	30	14
Tepidanaerobacter acetatoxydans	162	49	66	0	45	36	58	22	13	26	37	48	54	0	57	81	17	43	0	62	78	35	0	0	55	92	206	0	21	0	112	102	28	68	12	65	67	17	37	65	66	81	75	39	31	98	63	56	93
Coxiella burnetii	0	25	0	0	19	23	0	28	16	17	62	45	138	25	14	80	43	27	0	0	56	22	18	31	13	0	43	41	53	77	24	130	0	86	15	62	0	0	0	41	0	34	95	25	13	0	51	18	34
Acinetobacter sp. WCHA45	0	24	13	0	0	0	0	9	0	0	216	134	29	16	46	129	40	0	48	0	18	42	34	10	16	89	0	26	0	48	15	20	22	0	29	26	0	27	10	0	0	61	24	15	0	105	41	11	43
Cetia pacifica	27	27	45	36	81	49	79	0	34	44	0	16	49	27	46	49	45	58	0	42	30	215	0	17	27	0	23	44	56	0	50	35	0	91	16	22	0	23	34	177	59	37	0	0	41	22	31	57	18
Colwellia sp. PAMC 20917	0	90	117	161	23	92	44	112	102	73	199	30	101	101	46	32	17	22	69	16	56	0	22	69	63	0	69	0	10	30	47	207	14	94	122	206	17	102	19	115	11	118	45	137	41	33	49	71	54
Leptospira biflexa	48	71	119	64	119	0	139	18	10	5	0	38	43	0	46	165	0	51	24	0	27	0	137	89	60	0	0	78	99	24	15	82	155	13	77	0	134	94	20	0	88	17	36	62	122	0	32	89	11
Pantoea stewartii	94	18	46	123	0	34	81	154	0	18	102	55	0	112	21	0	0	0	0	57	0	0	53	103	51	68	0	30	0	56	0	0	0	0	0	0	0	0	23	0	0	100	0	0	9	0	11	0	0
Cellulophaga baltica	28	60	8	37	56	43	68	5	24	126	17	39	42	19	5	93	8	20	21	43	99	58	101	41	23	9	0	0	136	14	17	48	26	39	34	0	31	87	58	214	123	18	7	0	86	15	40	78	6
Alteromonas mediterranea	66	19	0	0	137	119	0	36	198	21	56	110	214	0	157	88	0	0	10	20	80	12	131	8	69	0	11	64	0	20	24	0	0	0	79	53	0	133	114	43	0	25	10	13	7	21	26	27	0
Parvimonas micra	162	11	95	0	68	21	0	38	101	60	85	110	125	0	170	83	154	172	17	35	25	81	214	14	35	21	138	0	0	69	86	29	127	0	56	37	116	116	29	188	0	81	103	44	59	19	79	80	0
Clostridium beijerinckii	68	33	36	57	46	56	80	95	66	76	30	33	122	62	63	55	46	59	5	123	68	49	53	57	66	57	63	60	70	213	29	78	34	78	89	55	51	47	80	40	40	75	28	36	88	35	65	69	94
Mesoplasma tabanidae	0	67	28	0	0	93	49	19	0	78	0	0	123	34	39	30	0	0	26	0	19	30	24	63	0	0	0	110	35	0	32	0	0	0	0	28	0	29	0	111	0	64	51	0	35	0	0	0	68
Burkholderia multivorans	24	0	0	48	0	22	0	13	15	55	0	57	109	0	68	130	0	0	18	0	27	21	172	0	30	0	0	39	0	36	0	0	33	0	116	0	0	0	15	0	26	13	0	23	12	0	28	0	0
Psychroflexus torquis	11	21	44	28	8	0	16	6	20	24	13	6	10	32	0	29	9	34	24	33	35	0	15	13	11	0	18	34	55	0	20	27	44	18	39	17	0	9	33	17	0	23	56	31	5	0	46	60	28
Cupriavidus basilensis	33	89	41	130	0	0	48	0	0	0	30	0	30	0	19	0	0	0	0	0	27	0	0	0	33	30	70	53	34	25	15	0	0	0	0	13	164	0	0	0	36	35	0	0	8	0	42	46	0
Aerococcus urinaeequi	0	13	64	17	0	23	0	43	16	59	16	0	0	0	44	12	43	27	0	0	43	0	18	16	19	24	22	0	0	0	24	0	0	0	0	63	0	0	16	0	28	28	58	25	0	21	7	36	68
Streptomyces sp. 3214.6	0	0	0	0	14	51	0	0	12	36	0	0	17	186	0	0	0	20	0	29	0	16	13	23	23	0	0	209	0	28	0	0	0	0	0	15	0	31	11	30	41	10	138	107	9	0	0	39	12
Clostridium cochlearium	0	16	13	11	107	15	0	53	10	26	30	38	44	32	27	36	27	34	12	49	9	14	0	30	20	15	14	0	50	48	209	0	0	14	87	0	27	41	20	0	0	9	36	15	33	0	32	34	21
Citrobacter rodentium	0	18	31	0	0	0	0	0	23	48	0	0	0	0	94	0	31	39	0	0	0	0	0	23	23	34	32	0	0	111	0	0	51	31	0	0	0	0	0	0	40	30	0	36	19	136	37	0	0
Chondromyces crocatus	0	18	0	135	0	50	107	31	82	6	11	88	0	0	0	33	15	79	0	199	51	49	119	0	9	0	32	0	19	0	17	47	51	16	22	0	31	16	149	30	61	20	14	18	19	30	32	116	12
Flavobacterium gilvum	42	26	78	49	31	57	31	70	26	21	39	25	57	63	42	24	141	45	80	65	35	46	23	111	34	155	108	51	54	48	49	40	15	18	76	94	70	44	52	34	12	74	110	51	27	69	30	44	70
Cyanobacterium aponinum	0	5	69	0	0	67	80	46	6	72	11	22	8	19	63	12	8	10	49	28	66	8	0	74	23	9	55	0	57	0	0	59	13	54	6	15	93	23	40	166	10	32	48	62	85	8	37	6	25
Spirosoma radiotolerans	0	6	0	16	0	0	0	0	0	4	50	42	32	0	0	5	29	125	0	0	19	0	17	7	12	43	0	0	0	0	0	15	0	10	0	19	39	10	7	19	0	13	0	0	6	0	17	16	8
Halobacillus halophilus	14	0	0	0	21	0	21	16	0	5	0	0	39	14	16	13	0	15	0	0	0	25	10	9	14	0	25	0	0	0	54	37	20	24	0	0	24	36	18	0	0	167	0	14	0	0	95	100	0
Pseudomonas protegens	0	0	17	0	179	55	117	11	0	7	12	48	18	0	11	18	0	21	15	62	33	71	14	37	10	37	0	32	21	0	0	0	28	0	0	0	67	17	0	0	0	16	15	19	72	0	12	0	0
Polaromonas sp. JS666	0	0	0	0	0	0	59	11	0	7	0	12	18	0	23	27	0	0	31	0	56	0	0	0	46	19	70	0	21	0	0	26	0	17	12	0	205	69	127	133	45	11	0	0	10	0	47	57	0
Acinetobacter sp. LoGeW2-3	50	0	68	77	12	0	0	55	10	11	81	0	15	116	94	22	96	35	0	25	0	0	24	20	25	182	99	53	17	25	77	0	68	28	0	27	110	14	41	0	0	80	0	32	0	0	19	23	77
Chroococcidiopsis thermalis	19	118	0	61	7	42	0	0	64	9	11	11	8	18	10	25	8	10	14	28	20	8	0	6	48	59	16	15	10	28	77	70	38	62	83	30	31	8	86	60	71	42	76	71	75	60	56	128	6
Paenibacillus sp. 18JY67-1	38	68	135	75	112	46	0	35	0	8	46	67	79	13	0	90	63	160	66	96	76	44	143	0	119	46	86	0	104	57	0	0	52	137	121	61	0	0	178	123	110	30	0	0	77	10	25	9	17
Legionella anisa	11	5	130	56	117	10	61	40	0	3	26	50	95	42	71	197	35	45	0	64	58	9	7	6	50	77	0	51	87	16	0	40	0	18	0	17	18	0	45	136	0	25	23	20	112	34	60	73	42
Flavobacterium sp. HYN0086	17	99	118	33	19	31	37	23	106	69	41	30	76	8	48	57	70	107	25	0	14	119	30	36	32	0	0	68	26	51	16	43	23	85	203	68	14	156	5	137	9	43	13	65	17	0	36	18	39
Leptospira tipperaryensis	18	0	30	12	0	0	106	0	0	18	0	11	0	0	10	24	61	0	55	0	30	64	0	11	0	0	0	0	0	82	0	0	202	15	0	74	0	92	0	0	20	54	27	0	0	0	16	51	72
Chitinophaga sp. MD30	0	0	108	29	81	109	127	36	27	100	33	65	59	33	12	88	18	46	0	202	54	0	86	7	46	30	9	0	102	82	41	70	45	55	79	80	91	147	81	107	0	15	33	11	194	36	50	38	22
cyanobacterium endosymbiont of Epithemia turgida	54	0	89	44	30	0	0	0	51	22	57	0	24	0	15	12	45	0	91	41	15	0	77	17	74	49	23	22	0	20	50	0	74	23	16	0	45	11	0	65	0	123	0	168	27	88	62	9	44
Turneriella parva	0	22	0	15	0	41	33	37	0	15	0	40	0	0	0	0	0	0	34	0	25	0	16	14	0	41	0	0	0	34	21	0	0	0	0	18	0	0	0	37	25	30	17	0	23	37	32	0	0
Paraburkholderia caffeinilytica	17	25	56	78	88	0	24	0	21	72	31	10	15	0	38	61	28	18	51	0	56	30	12	73	59	78	14	109	105	25	141	22	117	57	51	0	28	28	42	110	37	32	0	16	9	0	49	59	0
Ignavibacterium album	12	18	130	72	18	121	70	154	198	99	134	87	0	61	48	16	91	0	64	0	20	86	87	30	124	56	10	0	0	55	0	93	17	71	154	89	122	102	15	0	0	52	154	23	12	0	59	101	0
Muriicola sp. MMS17-SY002	20	59	17	0	0	55	0	11	13	7	12	12	0	0	11	18	0	21	15	0	11	53	0	12	15	18	0	32	0	0	19	0	0	34	36	0	33	0	0	0	0	11	0	39	0	98	23	0	13
Flavobacterium sp. CJ74	0	97	0	0	9	63	0	0	15	19	21	28	0	0	20	10	68	12	0	72	58	92	0	7	9	0	0	19	0	175	0	0	0	108	197	66	0	20	101	0	26	9	0	0	6	0	10	8	8
Candidatus Cyclonatronum proteinivorum	0	20	0	40	103	54	29	44	37	58	24	24	18	40	56	27	50	0	15	0	22	0	14	25	45	37	0	64	41	0	0	0	55	33	60	16	133	67	25	0	0	16	15	0	10	0	34	0	39
Nostoc sphaeroides	33	53	110	99	12	23	36	96	21	14	71	39	75	33	24	74	35	79	75	166	101	37	124	41	60	99	28	40	120	25	23	116	0	77	70	13	111	28	46	0	18	27	74	56	173	41	60	87	0
Lactobacillus acidophilus	0	38	16	26	44	0	28	54	25	19	12	0	18	0	11	0	0	42	0	30	54	34	56	36	24	0	0	32	20	0	55	0	0	0	35	95	65	49	0	0	0	16	73	57	0	16	22	27	13
Paraburkholderia phytofirmans	0	45	114	41	11	14	45	42	19	50	0	46	0	62	44	21	26	0	46	47	8	14	22	38	23	42	0	0	0	23	43	39	43	13	0	62	26	0	19	50	17	17	0	0	8	0	22	11	0
Cronobacter condimenti	46	34	19	0	34	21	0	51	14	22	14	27	62	23	52	41	0	0	52	0	25	20	16	28	11	42	20	0	0	0	0	0	0	19	28	37	38	0	14	37	25	19	17	22	35	19	59	32	0
Spiroplasma turonicum	69	22	38	91	34	41	99	13	100	30	56	54	62	23	52	41	95	121	17	0	38	20	65	28	51	0	117	37	47	0	21	29	0	0	55	37	115	58	28	37	25	31	68	110	139	56	59	16	30
Legionella fallonii	0	16	18	0	71	10	31	0	53	111	7	0	29	64	72	114	0	0	0	16	23	0	0	0	13	20	9	17	0	0	59	0	44	18	6	9	53	9	46	35	0	17	32	0	5	43	27	0	0
Polaribacter sp. SA4-12	63	13	96	36	13	33	52	5	124	53	66	16	0	72	87	32	7	57	88	0	50	32	19	0	99	91	61	14	28	41	58	23	50	98	65	160	15	83	28	29	10	92	33	121	105	169	49	37	71
Staphylococcus saprophyticus	15	22	61	20	11	0	22	0	9	5	36	44	161	15	0	60	12	16	22	114	49	39	21	9	22	14	51	24	15	45	28	38	123	0	36	12	0	38	28	0	65	36	189	29	15	0	47	52	30
Erysipelotrichaceae bacterium GAM147	0	36	0	0	0	40	43	57	19	34	18	0	0	30	25	26	37	0	0	45	73	39	0	18	18	0	0	0	0	0	0	188	0	37	45	48	0	25	0	0	0	48	33	0	0	0	30	21	0
Chryseobacterium carnis	111	20	11	27	82	176	80	76	0	5	0	82	75	0	71	50	58	15	10	0	15	97	89	94	28	89	130	45	43	42	116	0	96	12	0	0	92	12	51	45	91	26	31	13	7	11	71	87	0
Chryseobacterium sp. NBC122	15	15	38	70	67	55	22	42	19	35	46	63	27	61	34	0	0	0	0	23	75	0	43	56	23	84	0	122	0	0	14	19	21	76	9	25	0	38	0	49	133	49	0	0	15	25	22	21	70
Microcystis viridis	27	13	74	0	40	8	0	74	6	20	148	53	48	18	10	4	60	19	20	14	20	0	13	22	25	16	53	29	0	0	25	34	0	30	0	80	0	23	11	15	0	99	33	17	27	29	23	6	83
Acholeplasma axanthum	19	18	62	74	56	17	81	10	23	37	34	11	68	19	96	33	47	0	42	0	52	99	40	12	51	34	32	121	58	113	35	0	52	31	56	15	31	31	46	61	61	66	56	54	57	15	38	52	74
Flavobacterium arcticum	36	9	15	47	40	32	52	10	56	17	76	11	0	107	0	24	134	19	0	27	20	16	0	0	27	131	0	0	37	107	33	23	25	15	64	58	30	45	0	58	20	63	13	0	18	15	26	12	12
Pedobacter sp. G11	111	18	15	6	103	75	107	102	12	3	102	159	83	0	84	74	0	88	14	14	15	73	46	97	44	0	8	15	48	14	60	82	89	70	6	0	0	8	46	30	0	60	55	9	5	0	32	0	0
Thermoanaerobacterium thermosaccharolyticum	34	25	83	56	12	46	49	28	21	11	41	0	0	17	29	53	14	18	0	26	46	44	12	83	42	15	14	27	0	0	16	0	46	183	40	14	0	14	0	55	0	100	0	0	17	14	34	58	11
Myroides odoratimimus	180	20	57	91	82	0	40	23	95	45	67	0	25	69	78	49	46	29	42	127	15	61	0	85	38	38	35	67	128	83	51	0	57	0	75	67	46	46	43	0	60	26	0	146	0	0	43	57	36
Lysinibacillus sphaericus	21	61	94	34	38	28	45	23	52	47	13	67	19	31	70	18	95	44	0	48	23	45	59	19	23	0	44	83	43	31	10	79	57	87	0	33	103	0	51	17	45	42	54	20	26	84	71	43	116
Providencia rettgeri	58	21	24	106	43	158	42	48	27	14	44	9	78	29	33	65	12	15	55	111	32	38	21	36	43	40	25	93	60	0	40	18	40	37	26	0	24	49	18	94	0	102	86	70	59	24	91	20	96
Clostridium sporogenes	0	22	0	24	142	41	53	35	0	15	45	22	0	0	26	25	31	49	28	0	25	24	0	107	5	0	0	0	19	0	26	0	0	61	28	22	0	31	51	0	0	20	34	0	14	0	50	76	0
Sulfurospirillum multivorans	0	10	0	27	15	0	29	0	0	66	0	12	0	0	0	0	34	43	0	0	0	0	0	0	0	19	0	0	0	0	0	0	0	0	0	0	0	0	0	33	0	0	15	0	0	0	6	14	0
Acinetobacter equi	78	0	11	77	10	0	19	0	8	4	16	8	35	39	22	23	0	28	10	0	36	23	18	72	23	12	122	0	13	39	36	33	18	54	39	0	0	22	16	0	0	31	0	12	0	21	33	18	17
Pseudomonas chlororaphis	20	10	16	26	59	90	173	33	12	45	24	24	18	20	68	44	0	42	0	31	22	35	0	25	40	37	68	64	41	30	37	76	0	17	24	48	0	0	12	32	0	70	30	19	10	0	23	41	26
Carnobacterium maltaromaticum	21	10	34	75	15	46	15	56	19	30	6	24	18	92	29	14	77	11	8	0	56	0	15	51	33	9	35	0	21	0	76	65	14	52	43	33	51	43	70	33	11	63	31	20	26	33	47	14	54
Fischerella sp. NIES-3754	0	14	23	0	7	8	0	31	18	9	29	0	8	9	21	4	8	10	92	0	10	0	7	23	37	0	0	0	10	0	9	12	0	16	39	152	0	24	23	15	10	58	14	126	10	38	21	7	50
Acinetobacter junii	15	22	0	30	22	0	43	8	19	15	18	9	0	0	34	34	12	32	45	69	33	66	21	28	78	14	89	24	31	45	0	19	21	0	0	0	50	13	9	24	33	16	11	0	15	98	4	31	40
Streptomyces sp. Go-475	0	0	0	42	0	19	30	46	0	14	0	25	19	125	0	0	0	0	47	64	23	0	15	13	16	96	107	0	0	63	58	27	0	0	13	17	0	18	0	0	23	34	16	40	0	51	18	0	83
Collimonas arenae	44	0	0	43	16	0	0	0	27	7	53	0	20	22	49	29	0	23	164	0	36	0	0	0	16	80	0	0	0	0	81	0	60	18	13	18	0	36	0	0	0	29	0	21	11	35	31	0	14
Borreliella burgdorferi	25	132	121	49	73	22	71	108	77	24	120	131	0	24	83	44	20	52	148	38	41	173	122	76	86	45	42	118	76	0	23	94	34	123	44	79	0	103	136	80	27	106	18	94	62	40	49	85	81
Belliella baltica	26	26	0	61	39	24	57	51	66	9	113	16	24	79	37	29	0	0	40	0	22	12	9	0	20	12	0	85	27	20	110	17	0	0	8	85	0	22	33	43	14	67	88	13	20	129	19	37	26
Granulosicoccus antarcticus	26	32	0	34	10	35	94	7	33	55	0	8	82	13	0	169	11	0	0	120	29	0	0	0	49	0	0	0	107	156	0	17	108	0	8	0	22	55	0	0	0	7	0	13	0	0	26	0	0
Clostridium saccharoperbutylacetonicum	35	26	53	43	65	53	68	19	15	99	118	76	63	87	30	84	10	50	62	170	61	41	67	22	23	16	15	28	18	35	11	67	8	59	49	28	58	49	18	28	102	44	26	22	47	38	57	28	27
Caldithrix abyssi	83	40	8	14	0	9	0	45	13	17	6	6	0	51	0	5	9	0	0	16	6	0	15	44	5	38	0	0	0	0	29	0	0	0	0	0	0	0	38	0	0	14	8	0	5	84	15	7	41
Streptomyces fulvissimus	137	0	48	39	0	18	56	32	0	0	0	0	0	39	0	0	81	0	0	30	54	0	0	24	34	54	0	31	40	88	36	25	54	49	12	32	32	49	12	95	0	26	116	112	129	0	45	81	0
Arcobacter bivalviorum	46	22	12	130	45	27	88	8	38	25	0	9	14	15	17	54	63	64	23	23	25	27	65	19	60	83	39	49	78	0	28	39	21	25	64	12	51	51	28	25	17	81	23	58	23	25	30	105	50
Pseudoalteromonas atlantica	36	0	10	32	0	22	0	0	0	12	0	0	0	0	0	32	0	0	0	0	0	0	26	30	0	0	41	39	0	54	0	0	33	0	22	68	141	30	0	0	0	10	0	0	0	0	14	25	72
Tenacibaculum sp. SZ-18	28	14	54	31	63	34	81	47	53	3	6	33	51	37	16	29	55	70	28	86	31	17	94	35	19	26	32	91	87	14	17	60	39	16	11	15	47	63	70	15	51	23	49	18	24	8	38	13	31
Rhizobium gallicum	19	9	15	12	14	17	135	10	47	18	46	155	17	19	42	17	0	0	28	29	0	0	0	0	42	0	16	0	19	28	35	24	26	0	22	0	125	0	0	30	0	10	0	36	19	15	32	78	37
Tenacibaculum sp. DSM 106434	12	70	127	8	70	75	34	13	59	15	22	14	21	59	13	48	39	151	80	18	72	21	59	15	100	22	20	38	12	107	44	0	65	50	14	38	59	10	29	19	13	45	26	159	78	39	17	8	0
Paenibacillus polymyxa	48	64	20	0	9	32	0	0	97	46	43	63	64	71	7	48	30	13	152	55	59	104	68	95	59	87	20	95	0	0	11	30	49	50	7	48	0	30	7	0	0	67	18	103	18	68	54	107	86
Aquimarina sp. AD10	7	17	29	61	53	167	72	59	49	28	65	38	13	28	65	19	6	60	21	44	8	25	10	57	41	13	61	46	0	53	26	36	10	101	30	98	12	42	31	23	8	77	42	62	22	17	26	20	9
Macrococcus sp. IME1552	0	9	0	0	26	32	77	20	0	23	44	0	0	0	10	8	0	0	0	0	0	0	0	0	9	0	0	0	0	0	0	0	0	0	11	0	119	30	0	0	0	0	0	0	18	0	26	12	12
Rickettsiales endosymbiont of Stachyamoeba lipophora	21	60	34	54	76	19	0	11	13	27	63	61	56	20	47	83	51	65	0	32	57	127	0	25	36	19	0	66	42	0	57	26	57	34	25	0	0	52	13	67	22	28	0	20	31	17	29	0	68
Spiroplasma syrphidicola	147	96	60	65	18	133	35	13	46	32	60	29	22	0	55	65	61	78	55	37	40	0	0	45	30	22	83	79	101	0	68	31	0	20	0	59	0	61	45	0	0	59	73	94	37	20	98	102	97
Olleya sp. Bg11-27	28	73	15	166	34	17	27	15	76	36	102	66	42	37	11	12	62	118	84	43	51	25	7	34	39	0	95	30	29	126	26	12	38	94	0	68	16	70	109	30	41	75	35	36	42	45	29	26	117
Parashewanella spongiae	77	66	40	89	7	26	0	64	36	22	0	46	69	38	22	21	88	51	51	30	21	42	21	65	43	115	139	0	0	0	0	24	13	16	75	132	0	16	59	16	11	88	50	0	10	0	30	13	0
Herbaspirillum rubrisubalbicans	44	0	18	29	0	20	95	36	0	0	40	26	59	0	0	0	37	0	33	34	36	39	31	0	33	60	0	106	23	33	41	0	30	0	0	0	0	0	54	36	24	24	82	84	67	18	6	0	43
Calothrix brevissima	63	57	43	35	12	86	84	55	92	76	32	0	76	110	111	66	4	78	8	48	58	42	8	58	89	73	0	25	54	40	15	107	15	0	139	30	123	13	46	17	17	67	47	147	59	9	54	117	56
Dickeya solani	22	0	36	0	0	40	0	97	42	14	27	0	40	0	25	30	18	94	0	0	0	0	0	14	22	0	0	107	0	0	0	0	31	19	0	18	37	0	14	0	24	36	33	0	34	18	0	15	0
Clostridium taeniosporum	125	38	24	6	99	0	42	32	42	66	100	40	164	57	54	60	64	20	22	44	58	42	130	41	36	35	8	46	30	29	71	24	0	8	63	39	16	48	47	78	42	52	43	28	88	70	52	33	32
Arcobacter ellisii	95	67	22	36	20	0	39	105	43	49	33	72	24	14	23	18	34	14	0	21	22	12	29	17	30	25	92	0	14	61	13	52	19	46	16	44	0	34	17	66	15	47	81	26	55	22	58	38	45
Glaciecola sp. THG-3.7	0	0	0	9	0	0	0	0	0	4	25	0	0	0	0	12	0	0	0	0	0	12	0	0	24	162	0	87	0	20	0	0	0	34	0	0	0	11	25	0	0	11	20	26	14	0	0	0	9
Arachidicoccus sp. BS20	0	24	53	11	12	29	70	44	20	5	10	10	15	0	18	7	0	0	24	0	27	71	12	50	36	0	82	0	0	49	0	0	67	0	78	26	27	54	30	0	0	43	12	0	8	66	23	45	32
Lachnoclostridium phytofermentans	20	123	8	13	0	45	87	11	6	13	12	30	45	0	11	4	67	85	8	77	44	18	93	80	12	46	9	16	31	60	0	64	0	118	6	8	0	8	12	0	77	19	15	10	5	16	32	125	20
Bradyrhizobium diazoefficiens	0	9	0	0	0	0	26	0	0	0	0	0	65	0	0	0	0	0	0	0	20	0	0	0	9	0	0	0	74	27	0	0	0	0	0	160	30	45	0	29	0	10	0	0	0	88	5	0	0
Pseudomonas syringae	64	21	18	0	16	19	0	23	80	35	78	38	19	0	0	57	18	23	80	65	94	19	61	13	16	39	18	34	0	0	79	0	88	0	64	69	0	36	26	35	93	63	47	61	32	52	24	15	42
Halobacillus litoralis	17	0	83	11	12	15	0	9	105	16	92	20	106	0	48	0	28	125	63	0	9	0	72	124	33	0	57	0	69	101	0	43	23	28	10	0	140	14	62	0	18	45	37	32	0	27	38	35	22
Paenibacillus sp. FSL P4-0081	0	0	0	34	0	0	15	84	13	3	0	0	0	0	6	5	94	109	15	0	0	0	0	0	8	0	0	16	0	0	0	13	0	0	0	0	0	9	63	0	0	14	8	0	0	25	59	0	95
Flavobacterium columnare	48	29	59	71	36	65	52	53	38	47	66	57	130	36	75	86	50	38	45	37	66	95	94	44	66	55	82	77	62	18	45	122	50	30	87	49	100	40	15	39	157	52	36	35	61	49	62	75	40
Euzebyella marina	49	6	0	8	27	11	0	20	15	4	75	15	11	24	21	5	41	13	46	0	0	43	9	30	27	22	42	20	25	18	45	16	0	0	22	0	0	31	30	20	27	36	73	0	12	70	21	0	57
Paenibacillus sp. FSL H7-0737	20	10	0	13	0	9	116	0	6	29	0	6	9	0	6	27	0	0	0	46	11	9	7	0	0	0	0	0	52	0	0	13	0	8	0	8	17	17	6	0	0	8	0	10	10	0	0	7	0
Carnobacterium divergens	31	23	26	10	35	113	23	43	10	41	10	139	70	0	44	49	13	17	12	24	26	41	11	38	78	14	13	0	16	23	72	20	0	91	28	13	26	26	10	0	17	34	0	75	0	13	13	32	10
Legionella israelensis	32	15	0	31	70	0	46	17	10	15	0	94	0	0	0	14	26	33	24	0	43	28	0	97	16	14	13	25	0	95	59	20	44	0	0	13	0	0	49	0	69	17	12	61	0	0	23	55	0
Mariniflexile sp. TRM1-10	35	81	151	75	39	79	101	57	76	62	112	129	24	87	49	62	65	0	72	27	81	54	19	59	50	88	30	56	117	65	65	44	96	80	141	28	131	37	5	0	105	84	117	59	26	50	72	115	46
Gynuella sunshinyii	52	57	32	17	10	0	0	0	8	0	16	15	0	13	15	0	11	0	68	0	7	11	27	63	10	35	0	0	13	0	36	0	0	11	8	0	0	0	0	21	0	10	0	0	13	63	7	9	0
Myroides odoratus	0	40	0	23	69	0	67	0	36	83	106	28	31	12	33	26	68	25	52	142	26	20	83	14	20	43	59	93	60	35	0	29	112	19	7	28	0	49	14	113	101	53	35	67	94	76	37	24	0
Desulfosporosinus orientis	20	10	90	13	103	81	0	65	149	42	0	47	9	49	84	27	58	136	0	61	54	78	7	49	49	27	50	32	0	0	46	38	14	75	77	8	16	8	31	16	43	11	52	10	0	0	26	7	7
Acetobacterium sp. KB-1	30	7	37	49	11	40	0	0	28	24	27	9	27	0	17	73	12	0	22	0	8	0	21	9	30	14	50	0	31	44	0	19	41	25	9	0	0	12	37	0	32	4	33	28	23	36	30	154	20
Thalassotalea sp. HSM 43	0	14	60	0	0	26	0	8	0	5	0	26	0	15	0	0	0	15	33	22	8	0	21	18	0	0	12	23	0	22	14	0	0	37	0	154	0	86	9	0	64	20	0	14	0	0	4	10	10
Paenibacillus sp. Y412MC10	0	6	0	8	9	0	0	0	0	0	0	0	0	0	0	5	19	37	0	0	0	0	0	0	0	0	0	19	0	0	0	0	0	0	14	19	19	29	0	0	0	9	0	0	0	9	27	32	0
Leptotrichia buccalis	47	84	51	31	104	42	67	26	0	51	29	55	70	16	53	35	78	49	23	72	69	96	33	48	54	29	26	25	16	70	43	138	43	65	56	50	104	39	48	25	85	71	35	15	39	63	71	97	31
Kurthia sp. 11kri321	0	0	25	31	0	14	45	0	48	10	0	0	83	0	35	0	0	16	23	24	59	0	22	10	19	14	0	0	16	0	0	0	0	0	37	0	0	65	0	50	51	25	11	44	8	0	31	11	10
Brevibacillus agri	20	39	0	0	58	143	57	32	0	6	48	12	0	0	11	9	0	0	0	30	0	0	0	0	5	0	17	0	0	0	0	0	27	0	0	0	0	17	0	0	0	11	0	0	0	0	34	0	0
Moorea producens	71	70	16	38	62	6	56	57	41	38	28	19	17	32	40	72	22	34	19	119	36	23	152	52	56	53	11	42	27	0	18	82	27	38	54	84	54	65	28	42	49	33	63	25	33	32	41	81	26
Flavobacteriaceae bacterium 10Alg115	29	50	102	0	32	33	63	32	18	26	40	30	7	36	21	16	24	31	28	45	101	51	73	50	44	20	12	12	8	33	27	74	20	37	40	30	12	37	36	36	16	39	16	77	7	66	29	66	10
Gemella haemolysans	40	0	66	0	59	36	58	22	37	45	134	24	54	20	11	27	50	63	30	31	77	18	71	25	50	0	17	0	41	60	0	25	27	17	24	48	66	17	86	32	44	70	0	38	0	97	68	41	0
Aliivibrio wodanis	112	60	83	30	0	91	16	6	63	44	7	0	10	56	44	60	0	95	0	0	6	0	0	21	25	31	29	18	12	0	10	128	0	0	0	0	37	75	0	73	24	24	17	11	6	9	35	47	52
Paenibacillus baekrokdamisoli	10	5	8	57	7	9	14	37	12	9	0	17	0	10	0	26	112	10	7	30	16	17	14	6	26	35	8	15	10	29	36	0	0	0	70	148	0	16	12	16	21	21	0	19	10	0	17	20	57
Elizabethkingia bruuniana	49	30	0	0	0	0	53	0	0	0	0	0	44	0	0	0	0	0	0	0	0	22	0	0	43	0	0	0	0	0	0	0	0	21	0	0	0	51	0	0	0	0	82	0	19	0	18	0	0
Ktedonobacterales bacterium SCAWS-G2	48	5	16	44	21	43	14	21	0	12	35	11	9	19	11	4	0	0	36	0	52	8	7	12	19	0	8	31	20	0	0	12	26	32	17	0	16	16	18	15	0	23	7	0	10	8	36	0	0
Butyricimonas faecalis	40	20	44	9	0	36	39	52	8	0	8	40	48	13	38	6	11	71	0	21	15	35	0	33	27	12	46	0	14	0	12	17	74	23	0	22	22	11	8	0	15	40	10	0	7	44	27	19	71
Paenibacillus bovis	72	126	59	28	32	0	41	8	0	5	17	17	26	14	16	0	83	60	11	0	55	13	20	35	14	52	12	0	15	107	66	36	0	84	9	0	24	0	0	0	109	15	85	69	36	23	20	20	9
Pseudoalteromonas haloplanktis	0	25	0	0	0	18	74	0	6	63	0	42	28	0	0	0	0	0	61	0	0	18	29	0	0	9	0	0	0	0	0	91	0	0	18	0	0	9	0	0	145	3	0	0	0	0	29	0	0
Tenacibaculum jejuense	57	16	13	16	42	44	47	13	0	13	0	58	59	0	19	18	54	61	0	0	22	7	70	60	20	60	35	52	17	61	23	21	11	144	15	79	0	68	55	66	62	37	67	0	4	13	70	68	38
Marinomonas primoryensis	0	14	24	19	0	13	0	81	0	10	18	17	66	15	25	7	0	47	11	22	8	39	21	9	22	27	12	0	15	0	14	0	20	0	26	12	24	25	0	0	48	39	0	0	15	95	38	10	19
Bacillus pseudomycoides	26	8	7	39	25	15	74	23	21	11	5	40	53	17	5	11	35	9	19	52	19	15	12	31	11	0	22	41	44	38	39	11	12	36	10	7	0	14	5	14	37	18	6	0	43	21	36	12	22
Acinetobacter sp. TTH0-4	15	22	13	60	112	14	44	17	19	15	9	72	82	0	34	95	25	0	11	47	8	13	11	0	4	0	13	24	31	23	0	0	21	0	27	0	25	26	9	0	83	16	0	0	0	0	9	21	10
Solitalea canadensis	9	5	0	12	62	0	13	0	17	6	62	27	0	0	10	4	8	49	70	0	5	8	0	80	21	8	71	30	19	28	0	94	13	8	0	0	31	15	6	0	10	30	14	0	9	30	21	19	67
Oceanobacillus sp. 160	0	17	0	0	17	0	34	19	7	8	14	0	10	23	13	16	0	37	9	0	6	10	25	7	17	0	10	19	0	0	21	0	16	0	14	9	0	10	0	19	13	3	9	0	12	19	7	16	15
Rhizobium leguminosarum	34	17	42	11	12	0	0	19	0	16	124	140	30	0	19	53	14	54	51	0	37	15	0	94	21	15	14	0	0	25	0	64	23	28	20	14	0	0	42	0	18	54	25	16	26	69	29	47	0
Lactobacillus alimentarius	0	0	30	12	13	0	0	10	79	59	0	32	0	54	10	8	0	0	0	0	10	64	26	11	13	50	31	29	56	27	50	23	25	0	22	88	0	0	0	0	0	19	13	0	0	74	21	13	119
Vibrio aphrogenes	68	0	14	45	13	15	49	103	0	11	0	20	0	17	39	61	114	18	64	0	28	15	12	53	21	31	73	0	18	26	16	0	0	14	82	138	57	0	21	0	0	92	102	115	9	42	20	0	79
Solibacillus sp. R5-41	21	10	0	62	77	38	105	0	7	3	51	68	9	0	0	5	0	11	8	0	17	9	59	0	39	0	0	17	0	0	48	66	0	9	19	8	17	0	0	0	0	22	0	10	53	0	48	7	7
Nonlabens spongiae	55	54	45	12	0	50	0	0	0	18	22	11	33	0	31	33	46	0	28	0	10	0	13	11	14	67	47	29	0	0	102	0	25	15	22	30	30	46	45	0	0	34	0	0	0	15	21	25	24
Cellulosilyticum lentocellum	0	36	0	35	47	0	0	0	46	38	0	0	19	0	0	0	0	0	0	0	0	47	0	0	18	0	0	0	11	0	0	0	0	71	51	26	0	0	0	0	0	0	24	0	16	0	21	15	0
Bacillus litoralis	9	27	8	18	21	17	13	127	17	27	0	16	25	0	21	25	38	29	21	0	0	8	7	6	14	25	24	15	38	42	0	12	25	8	33	30	15	23	23	15	20	62	34	36	9	15	21	71	6
Arcobacter marinus	41	60	22	0	40	0	20	60	0	49	25	32	24	27	46	49	34	29	0	83	52	84	0	17	27	25	12	44	0	82	88	0	75	34	49	22	136	91	17	88	44	55	40	26	14	77	43	66	54
Pseudoalteromonas sp. Bsw20308	0	5	8	6	14	0	0	0	12	0	6	0	34	0	0	0	32	0	0	44	0	8	7	0	19	35	24	0	0	14	18	0	0	32	23	0	0	0	24	0	0	3	36	0	19	0	25	0	0
Lactobacillus helsingborgensis	21	10	0	0	16	39	0	24	27	7	0	0	19	0	24	0	0	0	16	0	0	0	30	0	11	0	0	34	0	0	0	0	0	0	13	0	0	18	0	0	0	0	0	41	11	17	18	0	14
Polaribacter vadi	37	31	22	24	27	25	13	30	46	36	22	16	57	9	26	37	38	19	21	70	65	56	26	50	23	33	8	15	19	14	25	23	63	15	27	22	61	31	62	133	50	42	20	44	42	15	23	51	24
Janthinobacterium sp. LM6	35	35	15	0	26	48	51	19	0	17	11	31	64	0	0	16	0	0	0	27	49	0	13	11	22	0	30	0	36	0	16	0	0	0	0	29	0	0	22	0	0	19	26	17	0	58	5	0	47
Bacillus mesonae	0	4	73	0	52	16	0	0	55	40	38	37	0	79	30	8	7	0	13	14	19	23	31	0	64	32	38	0	0	80	0	0	0	7	0	7	44	7	5	0	0	26	26	0	49	29	30	37	12
Vibrio mimicus	51	0	0	22	25	30	0	19	0	0	92	10	15	17	19	15	0	0	0	0	0	15	36	52	25	62	14	0	35	0	0	21	0	14	0	14	0	0	31	0	0	27	13	32	34	14	0	12	0
Chamaesiphon minutus	10	19	8	0	14	9	14	11	0	10	0	0	18	0	6	17	8	31	7	15	11	26	14	0	7	0	0	0	10	29	9	0	13	0	58	47	0	24	18	0	11	21	7	19	10	8	42	14	19
Scytonema sp. NIES-4073	13	29	27	31	24	48	0	4	128	28	36	43	18	33	7	80	27	7	5	20	40	99	23	41	62	24	11	11	20	10	31	0	27	22	4	11	22	44	24	0	7	43	5	13	20	48	21	18	22
Clostridium pasteurianum	31	19	38	26	23	77	22	9	5	30	9	18	14	23	53	48	39	25	23	36	38	48	28	38	39	7	13	0	24	12	29	0	32	13	19	19	77	32	14	50	25	19	23	30	24	6	60	38	10
Desulfobacula toluolica	11	43	36	51	16	20	79	78	83	29	74	33	20	0	31	5	64	35	33	34	66	68	31	20	33	81	9	35	34	49	0	84	45	9	0	0	37	18	88	0	12	32	16	0	28	27	22	30	22
Sphingobacterium sp. ML3W	29	28	40	19	28	17	14	11	6	19	129	34	9	48	16	43	48	10	36	15	5	17	21	12	26	18	57	0	0	29	36	61	13	16	17	39	16	16	12	16	0	23	21	37	15	8	25	7	70
Clostridium sp. DL-VIII	47	29	43	23	60	69	59	29	51	28	14	17	53	47	46	34	117	62	48	98	29	128	29	29	38	16	50	75	78	61	65	52	72	29	25	42	97	44	36	76	25	33	9	17	56	90	75	57	69
Maribacter sp. HTCC2170	0	6	22	87	10	12	0	0	17	17	16	8	12	13	15	6	11	0	0	41	15	23	85	0	3	12	11	0	0	0	25	0	18	11	16	0	0	0	0	0	0	4	10	0	0	0	8	0	0
Zobellia galactanivorans	12	17	19	23	17	21	0	13	7	4	29	21	0	0	60	5	59	99	18	0	13	0	8	43	9	0	0	19	0	18	0	15	81	10	0	0	0	20	7	0	128	13	61	0	71	10	13	0	31
Arcobacter nitrofigilis	54	33	11	18	0	24	0	22	34	31	25	24	24	27	23	48	22	14	10	0	37	0	29	8	37	0	23	22	14	20	25	34	0	23	32	22	22	34	25	44	44	29	20	39	34	66	35	47	27
Clostridium isatidis	13	31	31	0	0	0	0	7	8	25	0	38	46	0	14	6	21	40	0	19	28	22	27	16	13	12	0	0	39	0	12	32	0	11	61	0	0	11	23	21	14	7	0	24	13	21	44	26	8
Geminocystis sp. NIES-3709	16	64	34	60	30	67	36	27	5	61	30	24	7	8	93	37	21	52	19	63	18	0	29	66	63	45	21	0	85	49	61	10	79	21	64	0	41	14	46	13	72	22	49	103	33	53	49	63	5
Cloacibacterium normanense	47	23	13	10	23	84	67	43	97	15	57	28	14	0	35	69	26	49	35	0	34	0	22	29	58	100	0	25	16	23	72	59	43	13	56	63	26	65	77	25	51	21	12	15	8	25	9	22	31
Nostoc piscinale	7	11	36	19	0	33	10	40	5	23	22	9	6	43	0	0	36	23	27	11	8	25	0	13	14	20	31	12	7	32	7	9	50	24	35	122	0	0	18	12	8	48	16	7	11	65	14	10	5
Pseudoalteromonas phenolica	11	0	9	37	8	40	32	18	28	4	7	13	30	122	6	5	37	35	50	34	0	0	8	21	14	102	28	18	23	67	31	14	31	47	53	63	0	9	0	18	36	66	25	0	0	27	10	0	66
Mucilaginibacter gotjawali	78	50	28	51	0	0	0	19	16	6	16	5	46	17	34	8	7	9	13	26	33	30	79	69	15	79	29	28	0	13	0	11	0	43	5	21	14	22	48	14	19	37	6	8	9	14	29	18	6
Winogradskyella sp. RHA_55	11	53	9	0	8	10	0	72	7	21	7	13	0	22	12	24	63	46	16	0	18	19	8	0	8	10	0	0	11	16	10	14	0	0	13	18	36	0	27	0	0	29	0	0	11	35	9	38	7
Mucilaginibacter paludis	38	49	98	8	106	85	27	38	0	18	49	63	67	19	78	19	42	60	75	38	45	22	75	58	51	120	37	20	58	84	116	87	95	10	11	15	21	10	69	30	20	45	9	24	6	61	27	9	33
Legionella waltersii	0	19	32	26	58	47	56	36	8	4	63	54	23	13	66	0	54	82	10	119	7	11	0	8	32	0	0	0	13	0	12	0	54	0	86	21	86	44	0	21	28	10	0	0	13	63	19	9	0
Arcobacter mytili	12	41	40	32	36	22	35	13	8	12	52	79	44	24	55	27	20	13	0	19	27	96	52	75	36	11	10	58	50	0	56	31	100	30	44	29	20	20	30	0	0	16	18	12	37	10	42	42	32
Paenibacillus sp. FSL R7-0331	0	19	0	8	47	11	0	0	32	58	0	23	0	0	0	0	0	54	29	0	28	11	0	39	9	0	0	20	52	19	12	64	0	21	23	0	0	117	0	0	14	3	0	12	26	0	15	0	0
Tenacibaculum maritimum	0	25	118	26	96	0	19	14	0	38	48	116	0	13	15	41	22	14	29	20	29	0	28	80	26	0	55	0	13	39	36	16	0	11	0	10	22	0	24	42	28	42	58	12	7	11	30	36	9
Brevibacillus formosus	13	19	21	25	9	0	18	56	24	4	62	30	0	76	14	11	64	68	39	0	21	11	18	8	19	47	22	41	13	0	83	16	53	21	23	31	0	21	0	21	0	69	19	25	26	62	15	27	42
Paenibacillus sp. JDR-2	0	11	0	8	0	0	0	0	0	0	7	61	0	0	6	0	0	0	0	52	6	0	0	0	0	0	0	0	0	0	0	0	0	10	7	18	19	0	0	111	99	0	0	0	0	0	10	8	0
Niastella koreensis	0	46	6	43	0	6	10	20	0	7	31	4	13	21	12	13	0	15	27	44	24	50	15	4	4	20	116	12	0	32	100	0	30	0	0	52	84	6	49	12	31	21	43	0	15	12	16	15	24
Bacillus weihaiensis	0	62	0	8	9	10	0	6	15	4	0	0	0	0	7	62	10	0	0	0	19	41	8	86	6	0	20	19	0	17	0	0	16	0	0	0	116	0	7	19	0	31	0	22	0	0	27	24	0
Mucilaginibacter mallensis	0	61	0	18	7	40	115	0	6	55	33	42	72	0	65	52	15	9	27	14	68	31	69	5	11	0	8	29	9	0	16	0	12	7	16	0	0	7	33	58	0	12	0	0	14	22	13	37	6
Nostoc sp. NIES-2111	27	0	0	0	0	30	0	0	13	7	0	8	0	0	30	15	56	0	0	0	0	35	24	0	0	0	0	43	0	0	0	0	0	0	0	32	0	0	25	0	0	0	0	39	0	0	0	28	0
Clostridium bornimense	0	17	19	0	26	42	84	32	15	38	28	28	10	12	40	52	39	12	35	18	32	31	33	57	29	32	10	0	0	35	54	0	48	0	28	19	19	39	22	95	51	34	35	22	12	38	43	16	23
Lutibacter profundi	22	22	27	22	8	20	48	12	42	18	7	40	40	11	31	20	9	35	25	0	37	39	8	21	30	0	9	54	23	33	41	14	77	0	13	18	37	28	14	72	0	30	8	21	28	9	25	31	7
Microchaete diplosiphon	15	12	21	3	26	0	7	0	9	10	3	9	32	0	11	13	0	5	72	0	33	71	72	6	10	78	4	105	109	113	5	32	0	42	18	8	42	46	0	25	0	24	75	53	15	4	14	31	20
Pedobacter sp. PACM 27299	0	13	0	0	13	0	0	10	0	3	111	92	0	0	31	20	8	10	0	14	0	0	0	28	9	8	15	15	0	14	8	0	13	23	0	0	0	0	0	0	10	24	0	44	9	0	16	0	0
Clostridium sp. AWRP	27	4	37	12	27	16	26	15	28	15	22	11	8	18	10	37	15	0	14	0	10	8	32	11	23	83	31	29	28	27	8	12	0	8	22	22	30	23	28	15	30	12	20	17	18	7	16	13	24
Bacillus sp. FDAARGOS_235	0	0	0	0	0	0	0	23	5	0	0	0	90	0	0	7	28	0	0	0	0	0	12	5	4	76	0	0	0	0	0	0	0	0	0	0	0	0	0	41	0	110	0	0	0	0	0	0	0
Clostridium tyrobutyricum	41	33	45	45	20	74	59	67	9	40	17	72	12	68	31	79	56	72	61	21	60	84	29	25	37	12	46	44	42	81	13	17	94	23	24	22	23	34	25	44	15	40	91	91	34	33	51	66	27
Bacillus sp. 1NLA3E	11	5	9	14	0	9	15	6	0	3	13	6	0	10	18	14	70	33	16	0	12	0	7	6	10	77	54	0	0	0	10	13	0	9	6	8	0	9	26	0	0	28	8	20	0	9	21	22	14
Halocella sp. SP3-1	11	11	46	0	33	20	16	18	14	11	0	33	0	0	19	15	18	0	0	34	31	20	24	14	6	0	19	0	34	33	31	0	0	9	7	18	56	0	14	0	36	18	8	0	6	9	22	15	7
Lacinutrix venerupis	22	16	27	15	25	20	32	43	28	14	20	13	30	33	19	20	18	23	67	68	24	29	39	20	44	41	28	53	0	0	10	84	15	84	27	27	0	28	48	72	12	27	8	43	22	27	22	38	29
Bacillus halotolerans	18	17	29	23	26	16	25	0	0	0	11	10	0	0	20	8	73	37	39	0	0	15	25	0	9	0	0	28	0	0	65	0	0	29	0	0	0	0	11	0	57	47	0	0	0	0	10	12	12
Stanieria sp. NIES-3757	7	18	12	10	59	46	42	0	9	2	9	0	7	7	8	3	12	15	11	67	16	6	5	9	9	7	0	0	0	0	13	0	60	30	17	0	0	18	18	0	48	8	5	28	44	0	10	5	0
Aquiflexum balticum	10	0	8	39	7	0	14	5	0	10	12	6	0	10	6	35	107	63	22	15	5	17	0	0	5	82	0	0	10	30	0	13	0	8	0	0	17	8	0	16	22	13	7	0	5	16	6	7	98
Brachyspira hampsonii	65	6	42	34	76	0	56	49	40	71	31	46	35	26	36	23	21	27	58	0	71	34	73	48	48	47	11	62	26	39	36	0	53	32	39	10	107	22	24	42	28	41	10	49	13	10	33	27	25
Calothrix sp. NIES-3974	34	13	49	17	6	23	0	52	16	6	0	10	0	0	15	4	0	0	13	13	19	0	0	5	34	0	22	14	9	26	8	0	24	14	31	69	14	7	58	14	9	14	0	8	13	42	20	18	0
Bacillus sp. FJAT-45348	13	0	0	9	20	24	58	7	8	9	24	0	0	13	15	0	22	0	0	0	0	12	29	8	10	0	34	0	14	0	12	0	0	0	8	0	0	0	25	43	0	0	10	0	7	0	8	9	0
Yersinia intermedia	32	8	0	42	0	14	0	26	20	0	48	19	0	0	0	14	13	17	0	0	35	0	0	10	12	0	0	0	0	0	29	0	43	0	0	0	0	0	10	26	0	4	0	0	24	0	32	33	10
Oscillatoria nigro-viridis	16	19	32	21	23	42	0	13	10	15	24	5	21	23	31	42	20	17	6	72	22	27	22	14	21	22	66	0	8	23	7	89	43	33	14	6	104	59	24	13	43	8	23	23	16	25	20	43	15
Sporanaerobacter sp. NJN-17	0	42	30	16	9	22	18	20	54	16	15	0	11	12	35	27	30	26	37	0	20	11	17	8	27	11	10	20	25	37	102	16	17	0	7	40	20	0	30	20	0	39	18	35	12	10	14	0	8
Pseudoalteromonas piscicida	24	6	10	0	9	11	0	0	8	8	15	14	0	0	14	0	0	0	18	0	7	11	0	8	3	22	10	20	0	0	23	0	0	10	7	0	0	20	8	0	13	7	0	70	12	0	28	0	8
Polaribacter sp. SA4-10	0	36	9	34	15	0	45	23	45	30	32	12	28	0	53	28	34	22	8	16	34	27	44	64	21	19	53	17	0	16	0	26	0	9	37	17	17	52	45	101	34	31	31	80	26	17	44	29	14
Cellulosilyticum sp. WCF-2	0	36	0	0	0	0	76	0	0	7	0	0	0	0	65	0	70	100	0	0	23	0	0	39	29	0	0	0	32	0	10	27	0	0	19	51	17	70	0	0	0	62	23	0	32	0	30	15	0
Halobacteroides halobius	0	27	46	18	41	50	40	46	9	36	42	49	12	0	8	49	23	15	21	21	23	24	39	9	21	0	12	22	29	42	39	0	19	35	25	34	0	0	51	0	45	34	31	13	56	11	20	29	37
Psychromonas ingrahamii	0	6	19	15	17	0	0	12	21	29	48	13	20	45	13	35	47	36	17	34	37	0	16	35	20	0	19	0	12	0	10	14	0	0	14	0	19	0	0	18	37	45	0	11	6	9	13	31	22
Sphingobacteriaceae bacterium GW460-11-11-14-LB5	15	7	0	10	34	14	0	8	0	5	69	31	7	0	39	47	13	8	6	0	13	0	11	23	6	35	0	12	0	0	14	19	10	19	9	0	0	6	5	0	8	18	6	0	0	12	4	11	0
Photobacterium gaetbulicola	0	14	36	10	0	26	0	0	0	19	9	26	26	15	17	0	0	15	22	45	24	13	21	0	25	13	50	23	15	22	27	37	60	73	18	24	0	0	0	0	16	39	33	70	30	24	17	30	29
Flammeovirga sp. L12M1	24	15	35	28	13	33	18	43	15	14	11	18	27	54	14	16	5	6	50	9	7	11	0	26	12	39	15	10	0	36	6	0	8	46	0	0	30	20	30	20	7	23	36	29	18	10	17	17	28
Solibacillus silvestris	12	12	0	0	36	0	0	33	15	4	7	21	11	24	27	16	0	0	0	37	20	32	0	22	12	11	10	39	12	36	11	31	17	10	7	10	0	10	0	0	0	42	0	12	18	10	10	8	48
Nostoc punctiforme	6	6	15	8	9	11	9	27	12	4	15	11	17	0	4	3	5	0	9	10	7	0	13	8	5	0	16	0	0	0	12	8	17	16	4	5	0	0	8	0	7	17	0	6	9	56	9	4	8
Vibrio tasmaniensis	13	19	11	9	29	35	0	0	0	13	24	23	23	52	22	47	11	28	20	40	22	46	19	16	19	60	33	21	40	20	60	0	18	55	24	32	0	22	24	21	43	21	39	13	20	32	34	18	34
Cytophaga hutchinsonii	12	17	19	8	51	21	17	6	14	38	35	34	52	0	7	41	0	25	17	35	25	20	66	21	6	21	0	0	24	17	11	15	16	19	14	0	19	10	7	94	51	6	0	0	29	9	30	32	0
Bacillus butanolivorans	19	5	0	6	7	0	41	41	0	6	52	28	8	9	32	13	8	0	7	0	10	8	0	6	28	60	24	30	19	28	35	24	13	24	11	0	0	40	12	0	10	30	0	9	5	23	27	20	6
Brevibacillus laterosporus	32	31	26	42	23	38	15	46	20	17	6	12	47	31	24	42	9	22	48	16	12	56	37	26	31	29	27	34	0	0	0	13	15	53	6	43	35	9	6	0	11	51	0	10	16	17	6	37	0
Clostridium argentinense	38	33	19	45	22	27	0	25	5	15	78	4	41	15	26	24	56	40	62	12	29	66	16	88	24	28	13	24	16	45	35	19	10	25	59	30	13	32	51	24	16	34	11	36	19	6	28	5	80
Polaribacter sp. BM10	0	0	0	90	46	0	90	0	13	3	0	12	0	0	18	9	0	0	0	0	40	37	0	0	8	10	0	0	22	0	19	13	0	26	0	0	17	18	19	34	0	22	39	20	32	0	12	14	28
Polaribacter sp. KT25b	25	12	14	28	13	8	49	23	11	14	15	15	0	17	14	34	14	0	38	0	5	7	12	10	17	0	0	0	26	25	24	21	23	7	30	14	42	7	5	27	0	9	6	24	4	21	5	18	11
Bacillus krulwichiae	11	16	9	30	17	10	32	12	28	22	14	13	51	11	19	15	19	12	0	0	6	10	8	7	20	10	38	0	12	34	21	14	0	0	0	18	0	9	14	18	0	21	8	22	23	9	16	16	7
Pseudoalteromonas arctica	10	0	8	0	0	0	0	5	12	3	6	0	18	0	6	4	0	0	0	0	0	17	0	0	7	0	8	16	0	15	0	0	0	8	0	8	0	16	0	0	21	5	0	0	0	8	6	0	6
Flavivirga eckloniae	7	7	18	5	11	7	0	20	5	7	4	9	13	0	17	7	12	8	0	0	16	6	5	18	16	0	13	0	15	11	20	9	41	25	4	30	25	0	14	48	16	12	11	21	4	24	25	15	10
Shewanella livingstonensis	0	0	0	0	0	20	16	12	0	0	0	0	0	0	0	0	0	12	0	0	0	0	8	0	8	0	9	0	0	0	20	0	0	0	7	9	18	18	7	18	12	3	8	0	6	0	0	0	0
Kordia sp. SMS9	35	47	51	35	32	8	0	5	5	11	11	26	32	9	45	35	7	0	20	0	24	85	19	27	17	40	30	42	18	40	49	33	0	44	21	14	0	15	16	0	10	26	0	42	13	14	10	37	12
Clostridium saccharobutylicum	7	24	35	32	31	19	10	15	18	18	21	0	32	0	16	28	18	7	16	54	19	62	15	4	21	51	18	0	29	11	0	18	29	6	4	17	47	12	4	0	15	23	5	13	11	0	22	44	32
Maribacter sp. T28	10	33	16	13	21	26	14	5	18	40	17	34	17	10	38	9	40	10	14	0	31	25	7	12	24	35	0	31	10	0	0	0	26	24	17	8	0	8	6	46	0	13	7	18	15	16	38	46	25
Clostridium ljungdahlii	0	0	0	0	13	0	0	0	23	6	16	11	0	0	15	0	0	0	0	0	5	16	0	0	0	16	15	0	0	0	0	0	0	0	0	0	0	8	0	0	0	0	33	0	14	0	15	6	0
Sphaerospermopsis kisseleviana	33	20	0	16	18	0	0	18	41	35	10	20	15	8	33	11	21	17	6	13	18	14	65	20	16	8	7	13	8	12	8	0	11	21	40	20	0	7	15	40	45	9	12	24	38	7	21	6	27
Pseudoalteromonas spongiae	0	0	0	0	7	9	0	5	0	6	0	6	0	0	0	13	16	0	0	0	21	60	7	6	2	0	0	31	0	0	0	25	13	0	6	0	0	0	0	16	11	5	14	19	0	0	11	13	13
Arachidicoccus sp. KIS59-12	0	24	10	8	18	67	18	13	8	4	37	22	0	0	28	16	0	13	9	19	13	0	0	38	6	22	73	20	13	18	0	16	0	41	0	0	0	10	53	20	0	23	18	0	6	0	18	0	16
Nostoc sp. 'Peltigera membranacea cyanobiont' N6	6	3	16	0	5	0	18	7	4	0	12	4	11	13	0	0	0	0	34	0	0	0	0	0	11	6	5	0	7	29	6	0	18	0	0	0	0	0	12	0	7	2	19	6	3	0	4	0	8
Haliscomenobacter hydrossis	0	0	7	16	0	7	0	9	10	13	0	62	15	0	9	7	13	0	12	0	9	21	17	15	8	0	41	13	0	0	0	21	0	0	5	7	0	14	0	0	9	33	6	0	4	7	18	0	37
Calothrix parasitica	42	41	23	9	31	17	27	25	29	35	17	16	25	60	58	64	31	39	59	0	51	41	26	23	35	30	39	45	76	28	47	29	38	16	33	60	23	23	34	15	25	24	17	22	28	30	28	42	21
Nostoc linckia	50	6	20	24	9	11	18	54	35	16	68	4	17	68	10	19	21	46	42	19	14	5	18	8	15	57	47	10	6	0	11	16	0	10	26	25	21	10	4	50	13	45	41	0	6	35	12	9	24
Bacillus wiedmannii	9	25	56	17	13	38	61	5	42	22	0	10	23	25	34	23	42	45	26	0	33	22	6	37	30	39	0	0	0	38	8	0	23	21	0	34	42	21	5	41	9	21	0	24	13	7	17	12	22
Paenibacillus borealis	22	21	45	14	0	10	0	0	75	14	7	0	49	11	25	0	9	34	16	0	0	19	8	20	16	20	9	0	11	32	0	14	0	0	7	9	0	0	0	0	12	9	8	10	0	18	12	8	7
Nostoc sp. NIES-4103	13	6	10	4	5	17	9	10	0	16	12	7	11	13	25	17	5	7	9	10	21	11	4	16	9	12	21	0	0	9	18	8	0	26	19	10	0	16	12	0	21	12	23	12	6	5	16	26	0
Runella sp. SP2	0	9	15	6	7	16	0	0	11	0	28	64	33	9	5	20	0	10	34	0	15	8	52	0	14	17	8	15	0	0	0	0	12	30	16	0	0	0	17	73	10	22	20	0	5	44	13	13	6
Nostoc carneum	16	0	0	4	8	0	23	21	3	5	20	0	0	0	0	15	0	0	16	0	12	0	0	0	4	0	46	0	0	0	0	34	7	9	0	9	72	14	0	18	0	9	20	21	19	0	14	8	0
Scytonema sp. HK-05	27	40	6	22	25	12	0	26	30	44	16	32	6	67	11	21	28	21	25	41	33	12	10	4	25	0	11	0	0	0	19	43	0	23	53	11	22	40	42	22	66	60	10	19	14	60	14	5	27
Calothrix sp. PCC 7507	8	8	7	0	6	7	24	14	5	19	10	5	7	0	9	7	34	18	50	0	14	29	6	5	10	0	21	27	17	12	15	0	11	28	10	0	0	14	0	13	0	4	6	0	13	13	19	17	11
Flavobacterium sp. 140616W15	0	24	20	22	25	22	48	18	5	24	10	20	15	8	38	26	21	18	25	51	41	22	29	5	19	15	0	13	60	25	8	21	11	14	25	20	14	28	26	27	27	13	0	24	17	27	21	29	11
Calothrix parietina	37	21	66	43	32	0	21	28	18	12	22	9	26	7	17	13	12	15	49	0	16	26	10	13	13	40	12	0	8	55	20	9	40	24	26	24	12	6	18	0	16	14	11	21	4	12	13	30	19
Nostoc sp. 'Lobaria pulmonaria (5183) cyanobiont'	0	4	0	10	6	7	0	30	10	8	0	5	0	0	9	3	6	8	0	12	9	0	0	10	2	7	0	0	8	0	0	10	0	0	0	0	0	0	5	38	0	4	0	7	4	0	7	0	5
Nostoc flagelliforme	0	5	32	18	17	5	16	9	7	9	0	0	5	0	3	10	5	0	0	0	12	10	4	0	3	31	5	9	0	0	5	0	46	0	3	0	9	5	3	18	12	12	0	0	3	18	6	8	0
[truncated: 123 more columns]
