# Supplementary material for: Aedes aegypti microbiome composition covaries with the density of Wolbachia infection
Source: Microbiome. 2023 Nov 17;11:255. doi: 10.1186/s40168-023-01678-9 (PMC10655336; doi:10.1186/s40168-023-01678-9)
Supplement: Supplementary file 5 — Additional file 4. Core microbiome of 164 bacterial species which were present in 95% or more of individuals across the entire population surveyed. Average percent contribution to microbiome composition and presence in the strict core microbiome present in all individuals is also provided. [file 40168_2023_1678_MOESM4_ESM.xlsx]

## Sheet: aedes_JP_table_S3
Additional File 3. Core microbiome of 164 bacterial species which were present in 95% or more of individuals across the entire population surveyed. Average percent contribution to microbiome composition and presence in the strict core microbiome present in all individuals is also provided.
* Species that belong to a genera that was previously unidentified in Ae. aegypti
Species	N	% of Individuals	Mean Reads	Mean % of Core Microbiome	Mean % of Total Bacterial Microbiome
Bacillus subtilis	172	100	54175	42.38	11.21
Salmonella enterica	172	100	10056	7.87	3.9
Staphylococcus aureus	172	100	7984	6.25	2.85
Escherichia coli	172	100	7774	6.08	2.41
Enterococcus faecium	172	100	7066	5.53	6.72
* Candidatus Carsonella ruddii	172	100	4906	3.84	5.65
* Candidatus Sulcia muelleri	172	100	4463	3.49	5.32
Klebsiella pneumoniae	172	100	3915	3.06	2.01
* Buchnera aphidicola	172	100	2801	2.19	3.21
* Mycoplasma hyopneumoniae	172	100	2550	1.99	2.58
Staphylococcus simulans	172	100	2357	1.84	0.96
* Mycoplasma hyorhinis	172	100	2270	1.78	2.22
Bacillus thuringiensis	172	100	1611	1.26	1.08
* Hafnia alvei	172	100	1128	0.88	1.34
* Helicobacter pylori	172	100	1094	0.86	1.18
* Candidatus Annandia adelgestsuga	172	100	1051	0.82	1.26
* Capnocytophaga sputigena	172	100	915	0.72	1.09
* Candidatus Purcelliella pentastirinorum	172	100	910	0.71	1.11
Bacillus cereus	172	100	829	0.65	0.73
* Streptomyces pristinaespiralis	172	100	763	0.6	0.69
* Mycoplasma gallisepticum	172	100	731	0.57	0.88
Serratia marcescens	172	100	719	0.56	0.86
Staphylococcus cohnii	172	100	618	0.48	0.51
Acinetobacter baumannii	172	100	549	0.43	0.45
* Plantactinospora sp. BB1	172	100	426	0.33	0.43
Clostridium botulinum	172	100	396	0.31	0.47
Cupriavidus sp. USMAA2-4	172	100	384	0.3	0.46
* Fusobacterium nucleatum	172	100	367	0.29	0.43
* Mycoplasma anatis	172	100	358	0.28	0.36
* Mycoplasma columbinum	172	100	359	0.28	0.43
* Mycoplasma capricolum	172	100	307	0.24	0.31
* Mycoplasma cynos	172	100	312	0.24	0.35
* Arsenophonus nasoniae	172	100	288	0.23	0.36
* Mycoplasma ovipneumoniae	172	100	274	0.21	0.3
Enterococcus faecalis	172	100	238	0.19	0.22
* Mycoplasma dispar	172	100	241	0.19	0.26
* Prochlorococcus marinus	172	100	212	0.17	0.25
* Streptomyces xinghaiensis	172	100	223	0.17	0.26
* Fusobacterium periodonticum	172	100	207	0.16	0.25
* Spiroplasma cantharicola	172	100	201	0.16	0.23
* Candidatus Phytoplasma mali	172	100	191	0.15	0.22
* Geminocystis herdmanii	172	100	195	0.15	0.24
* Fusobacterium varium	172	100	178	0.14	0.22
* Alteromonas sp. 76-1	172	100	151	0.12	0.19
* Brachyspira pilosicoli	172	100	149	0.12	0.18
* Cellulophaga algicola	172	100	149	0.12	0.18
* Proteus mirabilis	172	100	147	0.12	0.16
* Leptospira interrogans	172	100	134	0.1	0.14
Bacillus megaterium	172	100	119	0.09	0.13
Bacillus simplex	172	100	114	0.09	0.14
Clostridium perfringens	172	100	116	0.09	0.14
Clostridium beijerinckii	172	100	62	0.05	0.07
Clostridium saccharoperbutylacetonicum	172	100	49	0.04	0.06
Clostridium sp. DL-VIII	172	100	48	0.04	0.06
Arcobacter molluscorum	171	99	109	NA	0.13
Arcobacter trophiarum	171	99	197	NA	0.24
Bacteroides fragilis	171	99	126	NA	0.15
Bernardetia litoralis	171	99	70	NA	0.09
Brachyspira hyodysenteriae	171	99	130	NA	0.15
Campylobacter jejuni	171	99	889	NA	0.78
Candidatus Portiera aleyrodidarum	171	99	858	NA	0.92
Chryseobacterium balustinum	171	99	92	NA	0.12
Clostridioides difficile	171	99	295	NA	0.23
Clostridium butyricum	171	99	103	NA	0.13
Desulfovibrio fairfieldensis	171	99	362	NA	0.46
Entomoplasma somnilux	171	99	358	NA	0.46
Flavobacterium gilvum	171	99	57	NA	0.07
Haemophilus influenzae	171	99	443	NA	0.5
Mycobacterium kansasii	171	99	168	NA	0.19
Mycoplasma pulmonis	171	99	359	NA	0.32
Pseudomonas fragi	171	99	333	NA	0.38
Pseudomonas tolaasii	171	99	2243	NA	1.11
Ruminococcus bicirculans	171	99	514	NA	0.64
Spiroplasma floricola	171	99	109	NA	0.13
Streptococcus pneumoniae	171	99	285	NA	0.23
Streptomyces sviceus	171	99	347	NA	0.34
Vibrio vulnificus	171	99	267	NA	0.33
Blattabacterium punctulatus	170	99	433	NA	0.49
Caldicellulosiruptor saccharolyticus	170	99	137	NA	0.16
Calothrix parasitica	170	99	32	NA	0.04
Candidatus Nasuia deltocephalinicola	170	99	1324	NA	1.62
Candidatus Pelagibacter sp. RS40	170	99	158	NA	0.2
endosymbiont of Euscepes postfasciatus	170	99	460	NA	0.55
Fusobacterium ulcerans	170	99	62	NA	0.07
Microcystis sp. MC19	170	99	135	NA	0.17
Spiroplasma taiwanense	170	99	156	NA	0.19
Staphylococcus haemolyticus	170	99	146	NA	0.15
Acinetobacter lwoffii	169	98	160	NA	0.18
Brevibacillus brevis	169	98	109	NA	0.12
Campylobacter lari	169	98	213	NA	0.27
Clostridium baratii	169	98	53	NA	0.06
Cupriavidus taiwanensis	169	98	134	NA	0.15
Flavobacterium anhuiense	169	98	45	NA	0.05
Flavobacterium psychrophilum	169	98	122	NA	0.13
Fusobacterium mortiferum	169	98	85	NA	0.1
Gammaproteobacteria bacterium DM2	169	98	170	NA	0.21
Helicobacter saguini	169	98	128	NA	0.14
Legionella pneumophila	169	98	123	NA	0.15
Mannheimia sp. USDA-ARS-USMARC-1261	169	98	207	NA	0.25
Moorea producens	169	98	46	NA	0.06
Mycoplasma mycoides	169	98	4445	NA	3.12
Plantactinospora sp. BC1	169	98	182	NA	0.18
Polynucleobacter necessarius	169	98	240	NA	0.27
Spiroplasma monobiae	169	98	225	NA	0.25
Acidovorax carolinensis	168	98	356	NA	0.44
Arcobacter butzleri	168	98	126	NA	0.14
Blattabacterium cuenoti	168	98	379	NA	0.47
Campylobacter sputorum	168	98	127	NA	0.16
Flavobacteriaceae bacterium 10Alg115	168	98	41	NA	0.05
Gilliamella apicola	168	98	116	NA	0.14
Lacinutrix sp. 5H-3-7-4	168	98	84	NA	0.09
Lactococcus lactis	168	98	558	NA	0.3
Pasteurella multocida	168	98	371	NA	0.26
Spiroplasma phoeniceum	168	98	181	NA	0.16
Wigglesworthia glossinidia	168	98	227	NA	0.26
Aquimarina sp. AD10	167	97	37	NA	0.04
Candidatus Kinetoplastibacterium sorsogonicusi	167	97	297	NA	0.38
Chloroflexus aurantiacus	167	97	205	NA	0.25
Chryseobacterium indologenes	167	97	217	NA	0.13
Clostridium taeniosporum	167	97	47	NA	0.05
Deinococcus ficus	167	97	273	NA	0.33
Flavobacterium columnare	167	97	51	NA	0.06
Leptotrichia buccalis	167	97	53	NA	0.06
Mariniflexile sp. TRM1-10	167	97	71	NA	0.08
Mycoplasma neurolyticum	167	97	141	NA	0.17
Prevotella melaninogenica	167	97	301	NA	0.4
Psychrobacter sp. P11G3	167	97	147	NA	0.18
Sebaldella termitidis	167	97	67	NA	0.08
Thermoanaerobacter siderophilus	167	97	163	NA	0.18
Virgibacillus sp. SK37	167	97	85	NA	0.11
Arcobacter sp. L	166	97	92	NA	0.11
Bacillus anthracis	166	97	714	NA	0.33
Clostridium argentinense	166	97	31	NA	0.04
Fusobacterium hwasookii	166	97	102	NA	0.13
Glaesserella parasuis	166	97	118	NA	0.11
Hungateiclostridium saccincola	166	97	63	NA	0.08
Hymenobacter sedentarius	166	97	166	NA	0.21
Legionella sainthelensi	166	97	41	NA	0.05
Mucilaginibacter paludis	166	97	45	NA	0.05
Mycoplasma flocculare	166	97	249	NA	0.28
Paeniclostridium sordellii	166	97	41	NA	0.05
Piscirickettsia salmonis	166	97	52	NA	0.06
Psychroserpens sp. NJDZ02	166	97	76	NA	0.09
Borrelia anserina	165	96	185	NA	0.22
Brachyspira murdochii	165	96	65	NA	0.08
Candidatus Phytoplasma ziziphi	165	96	152	NA	0.18
Colwellia sp. PAMC 20917	165	96	71	NA	0.09
Pelosinus fermentans	165	96	45	NA	0.06
Polaribacter vadi	165	96	33	NA	0.04
Stenotrophomonas maltophilia	165	96	247	NA	0.25
Streptococcus equi	165	96	137	NA	0.14
Vibrio natriegens	165	96	112	NA	0.14
Alcaligenes faecalis	164	95	103	NA	0.12
Anabaena sp. 90	164	95	87	NA	0.1
Borrelia crocidurae	164	95	86	NA	0.11
Chryseobacterium sp. G0201	164	95	56	NA	0.06
Clostridium novyi	164	95	66	NA	0.08
Clostridium septicum	164	95	100	NA	0.12
Flavobacterium branchiophilum	164	95	53	NA	0.07
Fusobacterium necrophorum	164	95	77	NA	0.09
Mycoplasma hominis	164	95	296	NA	0.34
Nitratifractor salsuginis	164	95	638	NA	0.81
Paraburkholderia fungorum	164	95	4085	NA	5.07
Spiroplasma corruscae	164	95	74	NA	0.09
