# Supplementary material for: Aedes aegypti microbiome composition covaries with the density of Wolbachia infection
Source: Microbiome. 2023 Nov 17;11:255. doi: 10.1186/s40168-023-01678-9 (PMC10655336; doi:10.1186/s40168-023-01678-9)
Supplement: Supplementary file 6 — Additional file 5. CoNet network characteristics are provided, including the 159 significant edge interactions between all 71 species and the strength of each interaction (Pearson’s Correlation Coefficient). [file 40168_2023_1678_MOESM5_ESM.xlsx]

## Sheet: 1006201_final_Network_1_default
Additional File 4. Conet network characteristics are provided, including the 159 significant edge interactions between all 71 species and the strength of each interaction (Pearson’s Correlation Coefficient).
Method	Interaction Type	Interaction	p-value	q-value	Weight
Pearson Correlation	Mutual Exclusion	Clostridium-botulinum->Wolbachia-endosymbiont-of-Drosophila-melanogaster	2.12716e-06	2.87855e-06	2.87855e-06
Pearson Correlation	Mutual Exclusion	Wolbachia-endosymbiont-of-Drosophila-melanogaster->Brachyspira-pilosicoli	4.57634e-13	7.87826e-13	-0.498884
Pearson Correlation	Mutual Exclusion	Wolbachia-endosymbiont-of-Drosophila-melanogaster->Vibrio-vulnificus	1.75415e-14	3.13901e-14	-0.523554
Pearson Correlation	Mutual Exclusion	Serratia-marcescens->Wolbachia-endosymbiont-of-Drosophila-melanogaster	7.43769e-06	9.32282e-06	9.32282e-06
Pearson Correlation	Mutual Exclusion	Shigella-flexneri->Candidatus-Carsonell-ruddii	0.000155243	0.000170955	-0.269753
Pearson Correlation	Mutual Exclusion	Alteromonas-sp-76-1->Wolbachia-endosymbiont-of-Drosophila-melanogaster	6.29274e-13	1.07649e-12	1.07649e-12
Pearson Correlation	Copresence	Staphylococcus-simulans->Salmonella-enterica	0	0	0.7368
Pearson Correlation	Copresence	Buchnera-aphidicola->Bacillus-subtilis	0	0	0.585217
Pearson Correlation	Copresence	Shigella-flexneri->Mycoplasma-mycoides	0	0	0.64841
Pearson Correlation	Mutual Exclusion	Escherichia-coli->Candidatus-Sulci-muelleri	2.76451e-07	4.0211e-07	-0.366192
Pearson Correlation	Mutual Exclusion	Salmonella-enterica->Arsenophonus-nasoniae	0.000282797	0.000299302	-0.258424
Pearson Correlation	Mutual Exclusion	Wolbachia-endosymbiont-of-Drosophila-melanogaster->Entomoplasma-somnilux	0	0	-0.58171
Pearson Correlation	Mutual Exclusion	Staphylococcus-pasteuri->Clostridium-botulinum	0.000201959	0.000217987	-0.264848
Pearson Correlation	Copresence	Mycoplasma-mycoides->Escherichia-coli	0	0	0.61633
Pearson Correlation	Copresence	Entomoplasma-somnilux->Candidatus-Annandi-adelgestsuga	0	0	0.619066
Pearson Correlation	Mutual Exclusion	Salmonella-enterica->Geminocystis-herdmanii	0.00026869	0.000286603	-0.259411
Pearson Correlation	Copresence	Streptomyces-sviceus->Mycoplasma-hyopneumoniae	0	0	0.91116
Pearson Correlation	Mutual Exclusion	Bacillus-megaterium->Wolbachia-endosymbiont-of-Drosophila-melanogaster	6.60161e-12	1.10842e-11	1.10842e-11
Pearson Correlation	Copresence	Salmonella-enterica->Mycoplasma-mycoides	0	0	0.663097
Pearson Correlation	Mutual Exclusion	Staphylococcus-simulans->Hafnia-alvei	2.28157e-07	3.35452e-07	-0.368636
Pearson Correlation	Copresence	Clostridium-butyricum->Brachyspira-pilosicoli	0	0	0.622543
Pearson Correlation	Mutual Exclusion	Salmonella-enterica->Capnocytophaga-sputigena	2.8816e-07	4.16912e-07	-0.365661
Pearson Correlation	Mutual Exclusion	Capnocytophaga-sputigena->Comamonas-testosteroni	2.91009e-05	3.48698e-05	3.48698e-05
Pearson Correlation	Mutual Exclusion	Wolbachia-endosymbiont-of-Drosophila-melanogaster->Mycoplasma-cynos	1.88851e-10	3.02162e-10	-0.446522
Pearson Correlation	Copresence	Entomoplasma-somnilux->Cellulophaga-algicola	0	0	0.60815
Pearson Correlation	Copresence	Streptomyces-sviceus->Enterococcus-faecium	0	0	0.698073
Pearson Correlation	Mutual Exclusion	Capnocytophaga-sputigena->Bacillus-cereus	2.57482e-06	3.39977e-06	-0.336046
Pearson Correlation	Copresence	Staphylococcus-cohnii->Salmonella-enterica	0	0	0.685795
Pearson Correlation	Copresence	Salmonella-enterica->Mannheimia-haemolytica	0	0	0.594692
Pearson Correlation	Mutual Exclusion	Clostridium-perfringens->Wolbachia-endosymbiont-of-Drosophila-melanogaster	7.16377e-10	1.13288e-09	1.13288e-09
Pearson Correlation	Mutual Exclusion	Calothrix-brevissima->Wolbachia-endosymbiont-of-Drosophila-melanogaster	6.70575e-14	1.17675e-13	1.17675e-13
Pearson Correlation	Copresence	Streptomyces-sviceus->Plantactinospora-sp-BB1	0	0	0.927726
Pearson Correlation	Copresence	Ruminococcus-bicirculans->Desulfovibrio-fairfieldensis	0	0	0.592748
Pearson Correlation	Mutual Exclusion	Candidatus-Sulci-muelleri->Shigella-flexneri	1.2558e-06	1.72514e-06	1.72514e-06
Pearson Correlation	Copresence	Mycoplasma-mycoides->Mycoplasma-hyorhinis	0	0	0.642039
Pearson Correlation	Mutual Exclusion	Wolbachia-endosymbiont-of-Drosophila-melanogaster->Ruminococcus-bicirculans	0	0	-0.650498
Pearson Correlation	Mutual Exclusion	Clostridioides-difficile->Candidatus-Sulci-muelleri	0.000514759	0.000516658	-0.246557
Pearson Correlation	Mutual Exclusion	Mycoplasma-mycoides->Clostridium-botulinum	2.34581e-05	2.84848e-05	-0.30243
Pearson Correlation	Copresence	Streptomyces-sviceus->Helicobacter-pylori	0	0	0.811271
Pearson Correlation	Mutual Exclusion	Hafnia-alvei->Escherichia-coli	4.22701e-08	6.45925e-08	-0.389216
Pearson Correlation	Copresence	Prevotella-melaninogenica->Entomoplasma-somnilux	0	0	0.601727
Pearson Correlation	Copresence	Shigella-flexneri->Mannheimia-haemolytica	0	0	0.828765
Pearson Correlation	Mutual Exclusion	Clostridium-sp-MF28->Wolbachia-endosymbiont-of-Drosophila-melanogaster	4.70934e-12	7.95616e-12	7.95616e-12
Pearson Correlation	Copresence	Salmonella-enterica->Mycoplasma-hyorhinis	0	0	0.642714
Pearson Correlation	Mutual Exclusion	Wolbachia-endosymbiont-of-Drosophila-melanogaster->Cellulophaga-algicola	0	0	-0.662341
Pearson Correlation	Copresence	Fusobacterium-periodonticum->Entomoplasma-somnilux	0	0	0.620597
Pearson Correlation	Mutual Exclusion	Clostridium-botulinum->Acinetobacter-baumannii	5.4912e-07	7.77919e-07	-0.357272
Pearson Correlation	Mutual Exclusion	Haemophilus-influenzae->Wolbachia-endosymbiont-of-Drosophila-melanogaster	1.11022e-16	2.06836e-16	2.06836e-16
Pearson Correlation	Mutual Exclusion	Enterococcus-faecium->Arsenophonus-nasoniae	3.57674e-05	4.22988e-05	-0.29549
Pearson Correlation	Copresence	Staphylococcus-aureus->Mycoplasma-mycoides	0	0	0.667525
Pearson Correlation	Copresence	Staphylococcus-simulans->Bacillus-cereus	0	0	0.792772
Pearson Correlation	Mutual Exclusion	Mannheimia-haemolytica->Candidatus-Carsonell-ruddii	6.13823e-06	7.72962e-06	-0.323333
Pearson Correlation	Copresence	Plantactinospora-sp-BB1->Enterococcus-faecium	0	0	0.634607
Pearson Correlation	Copresence	Staphylococcus-aureus->Mycoplasma-hyorhinis	0	0	0.784572
Pearson Correlation	Copresence	Staphylococcus-aureus->Listeria-ivanovii	0	0	0.580206
Pearson Correlation	Mutual Exclusion	Staphylococcus-aureus->Serratia-marcescens	0.00027169	0.000288671	-0.259197
Pearson Correlation	Copresence	Streptomyces-pristinaespiralis->Listeria-ivanovii	0	0	0.583817
Pearson Correlation	Copresence	Salmonella-enterica->Paenibacillus-larvae	0	0	0.620494
Pearson Correlation	Mutual Exclusion	Mannheimia-haemolytica->Capnocytophaga-sputigena	2.75842e-06	3.62459e-06	-0.33506
Pearson Correlation	Copresence	Salmonella-enterica->Comamonas-testosteroni	0	0	0.590874
Pearson Correlation	Mutual Exclusion	Clostridium-botulinum->Bacillus-thuringiensis	0.000209877	0.000225638	-0.264122
Pearson Correlation	Mutual Exclusion	Mycoplasma-hyorhinis->Arsenophonus-nasoniae	7.56752e-05	8.68509e-05	-0.282679
Pearson Correlation	Copresence	Streptomyces-sviceus->Candidatus-Carsonell-ruddii	0	0	0.784285
Pearson Correlation	Mutual Exclusion	Wolbachia-endosymbiont-of-Drosophila-melanogaster->Dolichospermum-compactum	5.55112e-16	1.01336e-15	-0.547078
Pearson Correlation	Copresence	Streptomyces-sviceus->Streptomyces-pristinaespiralis	0	0	0.87923
Pearson Correlation	Copresence	Streptomyces-pristinaespiralis->Helicobacter-pylori	0	0	0.785762
Pearson Correlation	Mutual Exclusion	Enterococcus-faecalis->Wolbachia-endosymbiont-of-Drosophila-melanogaster	2.28922e-05	2.79224e-05	2.79224e-05
Pearson Correlation	Mutual Exclusion	Leptospira-interrogans->Wolbachia-endosymbiont-of-Drosophila-melanogaster	1.87094e-05	2.31316e-05	2.31316e-05
Pearson Correlation	Copresence	Plantactinospora-sp-BB1->Bacillus-subtilis	0	0	0.706283
Pearson Correlation	Mutual Exclusion	Wolbachia-endosymbiont-of-Drosophila-melanogaster->Microcystis-sp-MC19	1.10669e-11	1.82437e-11	-0.472429
Pearson Correlation	Copresence	Enterococcus-faecium->Bacillus-subtilis	0	0	0.742339
Pearson Correlation	Mutual Exclusion	Wolbachia-endosymbiont-of-Drosophila-melanogaster->Arsenophonus-nasoniae	1.93637e-07	2.87811e-07	-0.370707
Pearson Correlation	Copresence	Mycoplasma-hyopneumoniae->Buchnera-aphidicola	0	0	0.886954
Pearson Correlation	Mutual Exclusion	Lactococcus-lactis->Clostridium-botulinum	4.67772e-06	6.0016e-06	-0.327375
Pearson Correlation	Copresence	Streptomyces-sviceus->Buchnera-aphidicola	0	0	0.844085
Pearson Correlation	Mutual Exclusion	Wolbachia-endosymbiont-of-Drosophila-melanogaster->Desulfovibrio-fairfieldensis	2.22045e-16	4.10858e-16	-0.556039
Pearson Correlation	Copresence	Streptomyces-pristinaespiralis->Enterococcus-faecium	0	0	0.733627
Pearson Correlation	Copresence	Escherichia-coli->Bacillus-subtilis	0	0	0.80796
Pearson Correlation	Mutual Exclusion	Wolbachia-endosymbiont-of-Drosophila-melanogaster->Aeromonas-veronii	1.05576e-10	1.69921e-10	-0.452033
Pearson Correlation	Copresence	Mycoplasma-hyopneumoniae->Enterococcus-faecium	0	0	0.721883
Pearson Correlation	Copresence	Bacillus-cereus->Acinetobacter-baumannii	0	0	0.649967
Pearson Correlation	Copresence	Vibrio-vulnificus->Candidatus-Annandi-adelgestsuga	0	0	0.583811
Pearson Correlation	Mutual Exclusion	Clostridium-botulinum->Staphylococcus-aureus	3.24209e-08	4.98219e-08	4.98219e-08
Pearson Correlation	Mutual Exclusion	Candidatus-Sulci-muelleri->Mycoplasma-mycoides	0.000452617	0.000464572	0.000464572
Pearson Correlation	Mutual Exclusion	Staphylococcus-aureus->Arsenophonus-nasoniae	9.31363e-05	0.000105996	-0.279012
Pearson Correlation	Mutual Exclusion	Mannheimia-haemolytica->Geminocystis-herdmanii	0.000381508	0.000397587	-0.252565
Pearson Correlation	Copresence	Mycoplasma-hyopneumoniae->Bacillus-subtilis	0	0	0.724561
Pearson Correlation	Copresence	Streptomyces-pristinaespiralis->Bacillus-subtilis	0	0	0.604448
Pearson Correlation	Copresence	Cellulophaga-algicola->Candidatus-Annandi-adelgestsuga	0	0	0.646033
Pearson Correlation	Mutual Exclusion	Arsenophonus-nasoniae->Acinetobacter-baumannii	0.000432871	0.000447685	-0.25005
Pearson Correlation	Mutual Exclusion	Paenibacillus-larvae->Clostridium-botulinum	5.74038e-06	7.26225e-06	-0.324335
Pearson Correlation	Copresence	Elizabethkingia-miricola->Cellulophaga-algicola	0	0	0.604332
Pearson Correlation	Mutual Exclusion	Paenibacillus-larvae->Hafnia-alvei	9.40536e-07	1.29861e-06	-0.350067
Pearson Correlation	Mutual Exclusion	Candidatus-Sulci-muelleri->Acinetobacter-baumannii	2.69197e-07	3.93664e-07	-0.366532
Pearson Correlation	Mutual Exclusion	Capnocytophaga-sputigena->Acinetobacter-baumannii	3.06084e-05	3.65153e-05	-0.298074
Pearson Correlation	Mutual Exclusion	Comamonas-testosteroni->Candidatus-Sulci-muelleri	7.11855e-08	1.0817e-07	-0.383016
Pearson Correlation	Mutual Exclusion	Candidatus-Sulci-muelleri->Campylobacter-jejuni	5.12255e-06	6.5109e-06	-0.32603
Pearson Correlation	Mutual Exclusion	Serratia-marcescens->Bacillus-cereus	0.000342607	0.00035842	-0.254686
Pearson Correlation	Copresence	Staphylococcus-cohnii->Listeria-ivanovii	0	0	0.705684
Pearson Correlation	Mutual Exclusion	Salmonella-enterica->Ruminococcus-bicirculans	0.000125936	0.000140965	-0.273586
Pearson Correlation	Copresence	Plantactinospora-sp-BB1->Mycoplasma-hyopneumoniae	0	0	0.895171
Pearson Correlation	Mutual Exclusion	Staphylococcus-pasteuri->Candidatus-Sulci-muelleri	7.26997e-05	8.41461e-05	-0.283381
Pearson Correlation	Mutual Exclusion	Shigella-flexneri->Capnocytophaga-sputigena	6.03582e-05	7.07648e-05	-0.286613
Pearson Correlation	Mutual Exclusion	Wolbachia-endosymbiont-of-Drosophila-melanogaster->Candidatus-Annandi-adelgestsuga	0	0	-0.701152
Pearson Correlation	Mutual Exclusion	Wolbachia-endosymbiont-of-Drosophila-melanogaster->Elizabethkingia-miricola	4.72955e-14	8.35349e-14	-0.516281
Pearson Correlation	Mutual Exclusion	Mycoplasma-columbinum->Wolbachia-endosymbiont-of-Drosophila-melanogaster	3.19692e-11	5.20696e-11	5.20696e-11
Pearson Correlation	Copresence	Listeria-ivanovii->Enterococcus-faecium	0	0	0.765302
Pearson Correlation	Mutual Exclusion	Wolbachia-endosymbiont-of-Drosophila-melanogaster->Plantactinospora-sp-BB1	0.000104262	0.000118164	-0.276996
Pearson Correlation	Mutual Exclusion	Capnocytophaga-sputigena->Mycoplasma-mycoides	2.81101e-06	3.67593e-06	3.67593e-06
Pearson Correlation	Mutual Exclusion	Candidatus-Sulci-muelleri->Staphylococcus-aureus	1.80947e-07	2.7192e-07	2.7192e-07
Pearson Correlation	Mutual Exclusion	Clostridium-botulinum->Shigella-flexneri	4.76516e-06	6.08508e-06	6.08508e-06
Pearson Correlation	Copresence	Mycoplasma-hyorhinis->Bacillus-cereus	0	0	0.744793
Pearson Correlation	Copresence	Staphylococcus-aureus->Bacillus-cereus	0	0	0.740298
Pearson Correlation	Mutual Exclusion	Candidatus-Sulci-muelleri->Salmonella-enterica	2.77623e-11	4.54901e-11	4.54901e-11
Pearson Correlation	Copresence	Mycoplasma-hyopneumoniae->Candidatus-Carsonell-ruddii	0	0	0.8207
Pearson Correlation	Copresence	Enterococcus-faecium->Bacillus-cereus	0	0	0.794475
Pearson Correlation	Copresence	Mycoplasma-hyorhinis->Escherichia-coli	0	0	0.726317
Pearson Correlation	Mutual Exclusion	Candidatus-Carsonell-ruddii->Bacillus-thuringiensis	7.37298e-05	8.49767e-05	-0.283135
Pearson Correlation	Mutual Exclusion	Wolbachia-endosymbiont-of-Drosophila-melanogaster->Dickeya-dadantii	4.30658e-11	6.97255e-11	-0.460323
Pearson Correlation	Mutual Exclusion	Wolbachia-endosymbiont-of-Drosophila-melanogaster->Candidatus-Sulci-muelleri	2.14192e-05	2.62433e-05	-0.303901
Pearson Correlation	Mutual Exclusion	Wolbachia-endosymbiont-of-Drosophila-melanogaster->Mycoplasma-gallisepticum	0	0	-0.565305
Pearson Correlation	Mutual Exclusion	Wolbachia-endosymbiont-of-Drosophila-melanogaster->Cupriavidus-sp-USMAA2-4	2.39808e-14	4.26326e-14	-0.521266
Pearson Correlation	Copresence	Escherichia-coli->Bacillus-cereus	0	0	0.604932
Pearson Correlation	Copresence	Staphylococcus-simulans->Clostridioides-difficile	0	0	0.615257
Pearson Correlation	Mutual Exclusion	Staphylococcus-aureus->Hafnia-alvei	3.69531e-09	5.80997e-09	-0.416495
Pearson Correlation	Mutual Exclusion	Wolbachia-endosymbiont-of-Drosophila-melanogaster->Chryseobacterium-balustinum	3.97682e-13	6.88978e-13	-0.499994
Pearson Correlation	Copresence	Pseudomonas-fragi->Candidatus-Annandi-adelgestsuga	0	0	0.581731
Pearson Correlation	Mutual Exclusion	Candidatus-Carsonell-ruddii->Acinetobacter-baumannii	2.68856e-05	3.23579e-05	-0.300206
Pearson Correlation	Copresence	Pseudomonas-fragi->Clostridium-butyricum	0	0	0.580102
Pearson Correlation	Copresence	Ruminococcus-bicirculans->Acidovorax-carolinensis	0	0	0.590284
Pearson Correlation	Mutual Exclusion	Wolbachia-endosymbiont-of-Drosophila-melanogaster->Bacillus-simplex	4.44089e-16	8.16164e-16	-0.550149
Pearson Correlation	Mutual Exclusion	Staphylococcus-simulans->Capnocytophaga-sputigena	2.3987e-06	3.21403e-06	-0.337057
Pearson Correlation	Mutual Exclusion	Campylobacter-jejuni->Clostridium-botulinum	2.64942e-05	3.20285e-05	3.20285e-05
Pearson Correlation	Copresence	Fusobacterium-nucleatum->Cellulophaga-algicola	0	0	0.586205
Pearson Correlation	Mutual Exclusion	Staphylococcus-aureus->Capnocytophaga-sputigena	1.91288e-07	2.85881e-07	-0.370861
Pearson Correlation	Mutual Exclusion	Wolbachia-endosymbiont-of-Drosophila-melanogaster->Geminocystis-herdmanii	8.32667e-15	1.4999e-14	-0.528859
Pearson Correlation	Copresence	Staphylococcus-cohnii->Candidatus-Carsonell-ruddii	0	0	0.583453
Pearson Correlation	Mutual Exclusion	Capnocytophaga-sputigena->Bacillus-subtilis	0.000157645	0.000172901	-0.269469
Pearson Correlation	Mutual Exclusion	Wolbachia-endosymbiont-of-Drosophila-melanogaster->Fusobacterium-varium	9.35718e-12	1.56144e-11	-0.473888
Pearson Correlation	Copresence	Shigella-flexneri->Bacillus-cereus	0	0	0.61049
Pearson Correlation	Mutual Exclusion	Clostridium-botulinum->Klebsiella-pneumoniae	2.50204e-06	3.31977e-06	3.31977e-06
Pearson Correlation	Mutual Exclusion	Staphylococcus-simulans->Clostridium-botulinum	7.9831e-07	1.11354e-06	-0.352282
Pearson Correlation	Copresence	Staphylococcus-simulans->Staphylococcus-aureus	0	0	0.727071
Pearson Correlation	Copresence	Staphylococcus-simulans->Paenibacillus-larvae	0	0	0.900154
Pearson Correlation	Mutual Exclusion	Mannheimia-haemolytica->Clostridium-botulinum	1.00345e-08	1.55965e-08	-0.405635
Pearson Correlation	Mutual Exclusion	Clostridium-butyricum->Wolbachia-endosymbiont-of-Drosophila-melanogaster	1.11022e-15	2.0132e-15	2.0132e-15
Pearson Correlation	Mutual Exclusion	Candidatus-Sulci-muelleri->Klebsiella-pneumoniae	4.24321e-06	5.46992e-06	5.46992e-06
Pearson Correlation	Copresence	Streptomyces-pristinaespiralis->Mycoplasma-hyorhinis	0	0	0.705917
Pearson Correlation	Mutual Exclusion	Salmonella-enterica->Cellulophaga-algicola	0.000128407	0.000143143	-0.273233
Pearson Correlation	Copresence	Staphylococcus-cohnii->Mycoplasma-hyorhinis	0	0	0.854873
Pearson Correlation	Mutual Exclusion	Candidatus-Sulci-muelleri->Bacillus-thuringiensis	0.000119532	0.000134907	-0.274533
Pearson Correlation	Mutual Exclusion	Fusobacterium-nucleatum->Wolbachia-endosymbiont-of-Drosophila-melanogaster	9.20597e-13	1.56501e-12	1.56501e-12
Pearson Correlation	Mutual Exclusion	Klebsiella-pneumoniae->Capnocytophaga-sputigena	1.91323e-05	2.35475e-05	-0.305717
Pearson Correlation	Mutual Exclusion	Serratia-marcescens->Enterococcus-faecium	0.000129207	0.000143446	-0.273119
Pearson Correlation	Mutual Exclusion	Lactococcus-lactis->Candidatus-Sulci-muelleri	2.27361e-06	3.0615e-06	-0.337818
Pearson Correlation	Copresence	Haemophilus-influenzae->Bacillus-megaterium	0	0	0.602321
Pearson Correlation	Copresence	Pseudomonas-fragi->Candidatus-Purcelliell-pentastirinorum	0	0	0.592352
Pearson Correlation	Mutual Exclusion	Hafnia-alvei->Shigella-flexneri	3.18585e-06	4.14618e-06	4.14618e-06
Pearson Correlation	Mutual Exclusion	Hafnia-alvei->Klebsiella-pneumoniae	4.23542e-07	6.03159e-07	6.03159e-07
